# Supplementary material for: Antivenomics and in vivo preclinical efficacy of six Latin American antivenoms towards south-western Colombian Bothrops asper lineage venoms
Source: PLoS Negl Trop Dis. 2021 Feb 1;15(2):e0009073. doi: 10.1371/journal.pntd.0009073 (PMC7877754; doi:10.1371/journal.pntd.0009073)
Supplement: S1 Table — (XLSX) [file pntd.0009073.s004.xlsx]

## Sheet: S1 Table 
		S1 Table. MS/MS assignment of protein bands excised from SDS-PAGE analysis of the six polyvalent antivenoms studied
		Antivenom	Spot ID	%	MW (kDa)	m/z	z	Peptide sequence	Score	Best NCBI match	Protein family
		INS-COL	1	2.92463	>200	426.755	2	ALPAPVER	260	E. caballus CAC44762	Immunoglobulin gamma 4 heavy chain constant region, partial
						771.373	2	DFYPTDIDIEWK
						588.625	3	SQTYICNVAHPASSTK
						1072.01	2	YSTTPAQLDSDGSYFLYSK
						516.274	2	YAASSYLTR	193	E. caballus AAG01010	Immunoglobulin G light chain, partial
						738.877	2	VNDAVTTDGVQTTR
						881.394	3	DFYPPEIDVEWQSNEHPEPEGK	188	E. caballus AAG01011	Immunoglobulin G heavy chain, partial
			2	36.4339	180	426.699	2	ALPAPVER	262	E. caballus CAC86340	Immunoglobulin gamma 5 heavy chain constant region, partial
						592.6	3	VPQVYVLAPHPDELAK
						712.315	3	CPAPELPGGPSVFIFPPKPK
						516.214	2	YAASSYLTR	121	E. caballus AAG01010	Immunoglobulin G light chain, partial
						738.794	2	VNDAVTTDGVQTTR
						572.792	2	NKPSVTCLVK	107	E. caballus CAC44763	Immunoglobulin gamma 7 heavy chain constant region, partial
			3	45.8522	150	554.286	2	VVSILAIQHK	335	E. caballus AAS18414	Immunoglobulin gamma 7 heavy chain, partial
						588.556	3	SQTYICNVAHPASSTK
						470.947	4	EPQVYVLAPHRDELSK
						974.054	3	ECGGCPTCPECLSVGPSVFIFPPKPK
						426.7	2	ALPAPVER	309	E. caballus AAS18415	Immunoglobulin gamma 4 heavy chain, partial
						602.604	3	VVSVLPIQHKDWLSGK
						592.598	3	VPQVYVLAPHPDELAK	281	E. caballus CAC86340	Immunoglobulin gamma 5 heavy chain, partial
						712.314	3	CPAPELPGGPSVFIFPPKPK
						516.204	2	YAASSYLTR	86	E. caballus AAG01010	Immunoglobulin G light chain, partial
						563.292	3	VNGAATTQGVQTTKPSK	71	E. caballus ADK09691	Immunoglobulin lambda light chain V-J region, partial
			4	11.5994	137	426.7	2	ALPAPVER	161	E. caballus AAG01011	Immunoglobulin G heavy chain, partial
						712.315	3	CPAPELPGGPSVFIFPPKPK
			5	1.33095	100	426.751	2	ALPAPVER	220	E. caballus AAS18415	Immunoglobulin gamma 4 heavy chain, partial
						771.371	2	DFYPTDIDIEWK
						639.868	2	VNNQALPAPVQK	189	E. caballus AAS18414	Immunoglobulin gamma 7 heavy chain, partial
						738.872	2	VNDAVTTDGVQTTR	100	E. caballus AAG01010	immunoglobulin G light chain, partial
			6	0.74355	75	888.488	2	VPQVYVLAPHPDELAK	210	E. caballus CAC86340	Immunoglobulin gamma 5 heavy chain constant region, partial
						602.673	2	VVSVLPIQHQDWLSGK
						881.388	3	DFYPPEIDVEWQSNEHPEPEGK
			7	1.11532	62	515.214	2	APPFAGSAPSK	75	E. caballus XP_023507318	Alpha-1B-glycoprotein
		PROBIOL	8	7.89342	>200	678.249	2	TGMoxSAEVTIESSK	445	E. caballus XP_001499173	Alpha-2-macroglobulin-like
						730.791	2	IQEEGTEVELTGR
						498.533	3	EIHVSEPPTETVR
						673.782	2	EVLESLTEEAVK
						505.676	2	VPEEYSMR
			9	21.3077	180	712.291	3	CPAPELPGGPSVFIFPPKPK	348	E. caballus CAC86340	Immunoglobulin gamma 5 heavy chain constant region, partial
						888.401	2	VPQVYVLAPHPDELAK
						771.377	2	CSVTNKALPAPVER
						426.697	2	ALPAPVER
						679.607	3	SQEPQVYVLAPHPDELSK	120	E. caballus CAC44624	Immunoglobulin gamma 1 heavy chain constant region, partial
						516.258	2	YAASSYLTR	108	E. caballus AAG01010	Immunoglobulin G light chain, partial
						738.792	2	VNDAVTTDGVQTTR
						563.241	3	VNGAATTQGVQTTKPSK	78	E. caballus ADK09691	Immunoglobulin lambda light chain V-J region, partial
			10	20.4636	150	417.18	2	DVLMISR	157	E. caballus AAS18415	Immunoglobulin gamma 4 heavy chain, partial
						426.697	2	ALPAPVER
						654.285	2	VNNKALPAPVER
						588.551	3	SQTYICNVAHPASSTK
						516.215	2	YAASSYLTR	51	E. caballus AAG01010	Immunoglobulin G light chain, partial
			11	7.09495	137	417.179	2	DVLMISR	91	E. caballus CAC44762	Immunoglobulin gamma 4 heavy chain constant region, partial
						425.171	2	DVLMoxISR
						426.701	2	ALPAPVER
			12	3.39919	106	450.228	2	IIGGLLDAK	168	E. caballus XP_001497860	Haptoglobin
			13	0.339798	100	490.713	2	VGYVSGWGR	375	E. caballus XP_001497860	Haptoglobin
						673.816	2	SCAVAEYGVYVK
						805.408	2	YVTLPVADQDTCVK
				1.00646	100	771.366	2	DFYPTDIDIEWK	210	E. caballus XP_AAS18414	Immunoglobulin gamma 7 heavy chain, partial
						588.621	3	SQTYICNVAHPASSTK
						426.752	2	ALPAPVER	193	E. caballus XP_AAS18415	Immunoglobulin gamma 4 heavy chain, partial
			14	4.08359	65	439.685	2	DSALGFLR	231	E. caballus P27425	Serotransferrin
						507.194	2	TSYLECIK
						661.752	2	CLADGAGDVAFVK
						675.819	2	SIVPAPPLVACVK
			15	3.67295	62	557.743	2	ALWSGAVTPGR	121	E. caballus XP_014588260	Alpha-1B-glycoprotein
						702.285	2	CAAPLGGVDFQLR
						567.252	2	GILATFLENR	75	E. caballus XP_001495905	Alpha-1-antiproteinase 2-like
			16	30.798	57	627.285	2	TVLGNFSAFVAK	589	E. caballus NP_001075972	Serum albumin precursor
						556.167	2	CCTDSLAER
						734.863	2	APQVSTPTLVEIGR
						536.554	3	LPCSENHLALALNR
						479.496	3	YICEHQDSISGK
						480.228	2	QSALAELVK
						467.207	2	LCTVATLR
		INS-PERU	17	3.14935	>200	453.262	2	VSVTCLVK	396	E. caballus XP_014588260	Immunoglobulin gamma 7 heavy chain, partial [Equus caballus]
						771.368	2	DFYPTDIDIEWK
						588.621	3	SQTYICNVAHPASSTK
						974.13	3	ECGGCPTCPECLSVGPSVFIFPPKPK
						602.675	3	VVSVLPIQHKDWLSGK	382	E. caballus AAS18415	Immunoglobulin gamma 4 heavy chain, partial
						881.402	3	DFYPPEIDVEWQSNEHPEPEGK	345	E. caballus AAG01011	Immunoglobulin G heavy chain, partial
						951.124	3	VPVGCLVSNYFPEPVTVSWNCDALK
						689.879	2	VNNQALPQPIER	288	E. caballus CAC44624	Immunoglobulin gamma 1 heavy chain constant region, partial
						516.267	2	YAASSYLTR	205	E. caballus AAG01010	Immunoglobulin G light chain, partial
						738.873	2	VNDAVTTDGVQTTR
						770.408	2	DNTYSLSSTLTLPK	121	E. caballus AIY23716	Immunoglobulin kappa light chain, partial
			18	30.0727	180	427.257	2	ALPAPVER	344	E. caballus AAG01011	Immunoglobulin G heavy chain, partial
						712.385	3	CPAPELPGGPSVFIFPPKPK
						608.106	4	AKGQLRVPQVYVLAPHPDELAK
						738.87	2	VNDAVTTDGVQTTR	144	E. caballus ADK09686	Immunoglobulin lambda light chain V-J region, partial
			19	50.4369	150	771.367	2	DFYPTDIDIEWK	577	E. caballus AAS18414	Immunoglobulin gamma 7 heavy chain, partial
						974.129	3	ECGGCPTCPECLSVGPSVFIFPPKPK
						426.752	2	ALPAPVER	486	E. caballus AAS18415	Immunoglobulin gamma 4 heavy chain, partial
						951.136	3	VPVGCLVSNYFPEPVTVSWNCDALK	232	E. caballus AAG01011	Immunoglobulin G heavy chain, partial
						738.866	2	VNDAVTTDGVQTTR	218	E. caballus AAG01010	Immunoglobulin G light chain, partial
			20	12.5737	137	744.087	3	GQLRVPQVYVLAPHPDELAK	167	E. caballus AAG01011	Immunoglobulin G heavy chain, partial
						1072	2	YSTTPAQLNSDGSYFLYSK
			21	2.7468	100	426.752	2	ALPAPVER	409	E. caballus AAS18415	Immunoglobulin gamma 4 heavy chain, partial
						771.362	2	DFYPTDIDIEWK
						588.62	3	SQTYICNVAHPASSTK
						640.364	2	VNNQALPAPVQK	370	E. caballus AAS18414	Immunoglobulin gamma 7 heavy chain, partial
						516.267	2	YAASSYLTR	125	E. caballus AAG01010	Immunoglobulin G light chain, partial
						738.871	2	VNDAVTTDGVQTTR
			22	0.857541	62	515.28	2	APPFAGSAPSK	833	E. caballus XP_023507318	Alpha-1B-glycoprotein
						538.273	2	VGDTEASAVAR
						557.804	2	ALWSGAVTPGR
						702.36	2	CAAPLGGVDFQLR
						655.66	3	RGEQELLVPMoxSSAYPDR
						683.67	3	VSFHLDALAPGDGGLYTCR
		ICP	23	4.27776	>200	426.753	2	ALPAPVER	276	E. caballus CAC44762	Immunoglobulin gamma 4 heavy chain constant region, partial
						771.367	2	DFYPTDIDIEWK
						588.616	2	SQTYICNVAHPASSTK
						838.45	2	EPGQSVATFAVTSLLR	174	E. caballus AAP80145	Immunoglobulin alpha constant heavy chain, partial
						738.869	2	VNDAVTTDGVQTTR	106	E. caballus AAG01010	Immunoglobulin G light chain, partial
						868.46	2	IIPSPENPNEDILER	77	E. caballus XP_003364750	Immunoglobulin J chain precursor
			24	37.8034	180	426.751	2	ALPAPVER	412	E. caballus AAG01011	Immunoglobulin G heavy chain, partial
						888.386	2	VPQVYVLAPHPDELAK
						914.449	2	APDVFPLSICGNTPDPK
						712.382	3	CPAPELPGGPSVFIFPPKPK
						881.395	3	DFYPPEIDVEWQSNEHPEPEGK
						903.999	2	VVSVLPIQHQDWLSGK	348	E. caballus CAC86340	Immunoglobulin G heavy chain, partial
						771.356	2	DFYPTDIDIEWK	216	E. caballus CAC44762	Immunoglobulin gamma 4 heavy chain constant region, partial
						516.767	2	YAASSYLTR	201	E. caballus AAG01010	Immunoglobulin G light chain, partial
						738.871	2	VNDAVTTDGVQTTR
						563.305	2	VNGAATTQGVQTTKPSK	134	E. caballus ADK09691	Immunoglobulin lambda light chain V-J region, partial
						850.439	2	YAASSYLTLTPAQWK	122	E. caballus ADK09717	Immunoglobulin lambda light chain V-J region, partial
						770.404	2	DNTYSLSSTLTLPK	81	E. caballus AIY23716	Immunoglobulin kappa light chain, partial
			25	40.7879	150	639.86	2	VNNQALPAPVQK	554	E. caballus AAS18414	Immunoglobulin gamma 7 heavy chain, partial
						771.362	2	DFYPTDIDIEWK
						588.619	3	SQTYICNVAHPASSTK
						471.001	3	EPQVYVLAPHRDELSK
						974.457	3	ECGGCPTCPECLSVGPSVFIFPPKPK
						560.353	2	VVSVLPIQHK	482	E. caballus AAS18415	Immunoglobulin gamma 4 heavy chain, partial
						705.679	3	TPEVTCVVVDVSQENPDVK	366	E. caballus CAC44624	Immunoglobulin gamma 1 heavy chain constant region, partial
						516.768	2	YAASSYLTR	235	E. caballus AIY24795	Immmunoglobulin lambda light chain variable region, partial
						573.277	2	SYSSVSCQVK
						738.87	2	VNDAVTTDGVQTTR
						741.052	3	ATVVCLISDFSPSGLEVIWK
						951.132	3	VPVGCLVSNYFPEPVTVSWNCDALK	231	E. caballus AAG01011	Immunoglobulin G heavy chain, partial
						563.304	3	VNGAATTQGVQTTKPSK	141	E. caballus ADK09691	Immunoglobulin lambda light chain V-J region, partial
			26	11.4751	130	426.75	2	ALPAPVER	479	E. caballus AAG01011	Immunoglobulin G heavy chain, partial
						592.657	3	VPQVYVLAPHPDELAK
						881.391	3	DFYPPEIDVEWQSNEHPEPEGK
						951.128	3	VPVGCLVSNYFPEPVTVSWNCDALK
						903.488	2	VVSVLPIQHQDWLSGK	419	E. caballus CAC86340	Immunoglobulin gamma 5 heavy chain constant region, partial
				0.363303	130	775.367	2	TESSTVTPTSPGETR	191	E. caballus XP_023476847	Ceruloplasmin isoform X1
						788.429	2	DLYSGLIGPLIVCR
						829.767	3	GPEEEHLGILGPVIWAEVGDTIR
						738.866	2	VNDAVTTDGVQTTR	142	E. caballus AAG01010	Immunoglobulin G light chain, partial
						850.437	2	YAASSYLTLTPAQWK	139	E. caballus ADK09717	Immunoglobulin lambda light chain V-J region, partial
						770.391	2	DNTYSLSSTLTLPK	84	E. caballus AIY23716	Immunoglobulin kappa light chain, partial
			27	2.46446	105	450.273	2	IIGGLLDAK	660	E. caballus XP_001497860	Haptoglobin
						490.745	2	VGYVSGWGR
						531.283	2	VMoxPICLPSK
						592.835	2	VPSILDWVQK
						673.32	2	SCAVAEYGVYVK
						684.811	2	SEGDGVYALNSEK
						936.495	2	VVFHPDYQEVDIGLIK
				0.201675	105	426.747	2	ALPAPVER	189	E. caballus AAS18415	Immunoglobulin gamma 4 heavy chain, partial
						771.356	2	DFYPTDIDIEWK
						639.861	2	VNNQALPAPVQK	144	E. caballus AAS18414	Immunoglobulin gamma 7 heavy chain, partial
						738.862	2	VNDAVTTDGVQTTR	58	E. caballus AAG01010	Immunoglobulin G light chain, partial
			28	1.11222	76	426.748	2	ALPAPVER	197	E. caballus CAC86340	Immunoglobulin gamma 5 heavy chain constant region, partial
						888.478	2	VPQVYVLAPHPDELAK
			29	1.51413	61	515.27	2	APPFAGSAPSK	885	E. caballus XP_023507318	Alpha-1B-glycoprotein
						538.271	2	VGDTEASAVAR
						557.802	2	ALWSGAVTPGR
						655.312	3	RGEQELLVPMoxSSAYPDR
						900.095	3	EGDDQFLEVAEAPEDVVVTFPVHR
		UCV	30	5.98761	>200	601.259	2	YSNPSNCFGR	1464	E. przewalskii XP_008534363	Alpha-2-macroglobulin-like
						651.848	2	VTASPQSLCALR
						730.866	2	IQEEGTEVELTGR
						990.024	2	VDLSFSPAQSLPGSPAHLR
						1014.06	2	AFQPFFVELTIPYSVIR
						888.041	3	DLTGFPESLNQNEEDDGDCVNHR
				0.491648	>200	572.766	2	SYSSVSCQVK	155	E. caballus AAG01010	Immunoglobulin G light chain, partial
						738.872	2	VNDAVTTDGVQTTR
			31	9.90744	150	425.732	2	DVLMoxISR	513	E. caballus AAS18414	Immunoglobulin gamma 7 heavy chain, partial
						639.862	2	VNNQALPAPVQK
						771.356	2	DFYPTDIDIEWK
						882.424	2	SQTYICNVAHPASSTK
						974.449	3	ECGGCPTCPECLSVGPSVFIFPPKPK
						560.351	2	VVSVLPIQHK	496	E. caballus AAS18415	Immunoglobulin gamma 4 heavy chain, partial
						516.263	2	YAASSYLTR	225	E. caballus AAG01010	Immunoglobulin G light chain, partial
						572.766	2	SYSSVSCQVK
						738.867	2	VNDAVTTDGVQTTR
			32	70.2777	100	516.263	2	YAASSYLTR	259	E. caballus AIY24847	Immmunoglobulin lambda light chain variable region, partial
						572.766	2	SYSSVSCQVK
						738.87	2	VNDAVTTDGVQTTR
						914.452	2	APDVFPLSICGNTPDPK	207	E. caballus AAG01011	Immunoglobulin G heavy chain, partial
						709.843	3	GDIHTFPLDLSNSAHHSLSSMMoxAVPR
						850.439	2	YAASSYLTLTPAQWK	190	E. caballus AIY24745	Immmunoglobulin lambda light chain variable region, partial
						771.354	2	DFYPTDIDIEWK	128	E. caballus AAS18414	Immunoglobulin gamma 7 heavy chain, partial
						882.42	2	SQTYICNVAHPASSTK
						770.399	2	DNTYSLSSTLTLPK	67	E. caballus AIY23716	Immunoglobulin kappa light chain, partial
			33	9.87316	64	516.261	2	YAASSYLTR	217	E. caballus AAG01010	Immunoglobulin G light chain, partial
						572.768	3	SYSSVSCQVK
						850.444	3	YAASSYLTLTPAQWK	187	E. caballus AIY24745	Immmunoglobulin lambda light chain variable region, partial
						914.45	2	APDVFPLSICGNTPDPK	175	E. caballus AAG01011	Immunoglobulin G heavy chain, partial
			34	3.46246	45	572.767	2	SYSSVSCQVK	157	E. caballus AAG01010	Immunoglobulin G light chain, partial
						738.871	2	VNDAVTTDGVQTTR
		BIOL	35	88.2444	100	516.271	2	YAASSYLTR	203	E. caballus AAG01010	Immunoglobulin G light chain, partial
						738.879	2	VNDAVTTDGVQTTR
						914.454	2	APDVFPLSICGNTPDPK	179	E. caballus AAG01011	Immunoglobulin G heavy chain, partial
						951.145	3	VPVGCLVSNYFPEPVTVSWNCDALK
						563.311	3	VNGAATTQGVQTTKPSK	167	E. caballus ADK09711	Immunoglobulin lambda light chain V-J region, partial
						875.961	2	YWGQGILVTVSSESPK	155	E. caballus ARU82985	Immunoglobulin mu heavy chain G, partial
						863.461	2	YAASSYLPLTPTQWK	142	E. caballus AET14246	Immunoglobulin lambda light chain constant region, partial
						882.44	2	SQTYICNVAHPASSTK	85	E. caballus AAS18414	Immunoglobulin gamma 7 heavy chain, partial
			36	7.34341	64	516.274	2	YAASSYLTR	210	E. caballus AAG01010	Immunoglobulin G light chain, partial
						572.781	2	SYSSVSCQVK
						738.883	2	VNDAVTTDGVQTTR
						951.151	3	VPVGCLVSNYFPEPVTVSWNCDALK	159	E. caballus AAG01011	Immunoglobulin G heavy chain, partial
						563.313	3	VNGAATTQGVQTTKPSK	132	E. caballus ADK09691	Immunoglobulin lambda light chain V-J region, partial
			37	4.41222	55	597.763	2	DNCCILDER	87	E. caballus XP_001914833	Fibrinogen gamma chain
						700.855	2	DLQDFEDILHR
