# Supplementary material for: Antivenomics and in vivo preclinical efficacy of six Latin American antivenoms towards south-western Colombian Bothrops asper lineage venoms
Source: PLoS Negl Trop Dis. 2021 Feb 1;15(2):e0009073. doi: 10.1371/journal.pntd.0009073 (PMC7877754; doi:10.1371/journal.pntd.0009073)
Supplement: S2 Table — Maximal binding for each RP-HPLC fraction is highlighted in yellow background. Green background, amount (in μg) of toxin family proteins immunoretained in the affinity columns. (XLSX) [file pntd.0009073.s005.xlsx]

## Sheet: S2 Table
		S2 Table. Concentration-dependent immunoretained (RET) B. asper (Cauca) venom proteins by INS-COL antivenom affinity column. Maximal binding for each RP-HPLC fraction is highlighted in yellow background. Green background, amount (in µg) of toxin family proteins immunoretained in the affinity columns.
					B. asper total venom proteins (µg)								Calculation of the average MolMass for bound toxins [kDa]
		RP-HPLC fraction			100	300	600	900	1200		Toxin class		% of total binding	Average M [kDa]	ʃMolMass
		1		mg TOTAL	12.222	36.666	73.332	109.998	146.664		SVMPi, BPP		0.499313	3.788	0.018914
				mg RET	0.305023	1.01582	1.67292	1.91475	1.9
		2		mg TOTAL	2.7	8.1	16.2	24.3	32.4		SVMPi, Dis		1.39978	7.454	0.104339
				mg RET	1.47197	3.83525	4.93869	5.36782	5.4
		3		mg TOTAL	7.233	21.699	43.398	65.097	86.796		BPP		1.48141	5.759	0.0853142
				mg RET	0	0.739424	2.73573	5.68084	5.7
		4		mg TOTAL	5.806	17.418	34.836	52.254	69.672		DC-Fragment		4.32999	23.1373	1.00184
				mg RET	5.806	16.6045	16.0021	8.3856	8.97206
		5		mg TOTAL	9.673	29.019	58.038	87.057	116.076		PLA2-K49		6.74485	13.783	0.929642
				mg RET	9.673	25.8649	22.5732	20.6883	17.1302
		6		mg TOTAL	7.579	22.737	45.474	68.211	90.948		PLA2-K49		5.33994	13.898	0.742144
				mg RET	7.579	20.4774	15.7099	13.3327	9.15587
		7		mg TOTAL	6.368	19.104	38.208	57.312	76.416		CRISP, PLA2-D49		12.0978	16	1.93565
				mg RET	6.368	19.104	33.3374	39.3784	46.3923
		8		mg TOTAL	3.515	10.545	21.09	31.635	42.18		PLA2-D49		3.49607	14.009	0.489765
				mg RET	3.515	10.545	13.4066	11.6787	11.5769
		9		mg TOTAL	3.224	9.672	19.344	29.016	38.688		SVSP		10.0888	33	3.32929
				mg RET	3.224	9.672	19.344	29.016	38.688
		10		mg TOTAL	6.627	19.881	39.762	59.643	79.524		CTL		7.13183	16	1.14109
				mg RET	6.2886	18.4026	27.3489	26.8745	27.0183
		11		mg TOTAL	2.561	7.683	15.366	23.049	30.732		SVMP		8.01405	28	2.24393
				mg RET	2.561	7.683	15.366	23.049	30.732
		12		mg TOTAL	1.537	4.611	9.222	13.833	18.444		SVMP, PDE, LAO, CTL		4.80968	56	2.69342
				mg RET	1.537	4.611	9.222	13.833	18.444
		13		mg TOTAL	29.443	88.329	176.658	264.987	353.316		SVMP, PDE, LAO, CTL		29.8351	50	14.9175
				mg RET	28.3707	82.9785	111.269	114.41	102.6
		14		mg TOTAL	1.512	4.536	9.072	13.608	18.144		SVMP, PDE, LAO, CTL		4.73145	50	2.36572
				mg RET	1.512	4.536	9.072	13.608	18.144
								Total	383.477					Ʃʃ =	31.9986
		8 mg INS-COL antivenom immunoretained ≥ 383.5 μg B. asper venom proteins (≥ 47.94 mg venom/ g antivenom)
		Mean AV concentration = 56.8 mg/mL (568 mg/vial); Maximal binding capacity per vial: ≥ 27.23 mg B. asper venom proteins.
		Mave Bas Toxin: 32 kDa (calculated from Mora-Obando et al. J. Proteomics 229 (2020) 103945 and this work)
		27.23 mg = 0.851 x 10-6 moles venom proteins
		Mave IgG: 160 kDa
		1 Ag-binding site occupied: (0.851 x 10-6 moles) x 160 g/mol = 136.16 mg IgG INS-COL/vial
		(136.16/568) x 100 = 23.97% Bas toxin-binding IgG
		2 Ag-binding sites occupied: (0.426 x 10-6 moles) x 160 g/mol= 68.1 mg IgG INS-COL/vial
		(68.1/568) x 100 = 11.98% Bas toxin-binding IgG
		P (mg/mL): 2.99 (29.9 mg/vial)
		29.9 mg = 0.93 x 10-6 moles Ag-binding sites (1/molecule)= 0.467 x 10-6 moles IgG molecules = 74.75 mg
		(74.75/568) x 100 = 13.16% toxin-neutralising IgG
		13.16/23.97 = 54.9% of Bas toxin-binding IgG molecules
