# Supplementary material for: Antivenomics and in vivo preclinical efficacy of six Latin American antivenoms towards south-western Colombian Bothrops asper lineage venoms
Source: PLoS Negl Trop Dis. 2021 Feb 1;15(2):e0009073. doi: 10.1371/journal.pntd.0009073 (PMC7877754; doi:10.1371/journal.pntd.0009073)
Supplement: S3 Table — Maximal binding for each RP-HPLC fraction is highlighted in yellow background. Green background, amount (in μg) of toxin family proteins immunoretained in the affinity columns. (XLSX) [file pntd.0009073.s006.xlsx]

## Sheet: S3 Table
		S3 Table. Concentration-dependent immunoretained (RET) B. asper (Cauca) venom proteins by PROBIOL antivenom affinity column. Maximal binding for each RP-HPLC fraction is highlighted in yellow background. Green background, amount (in µg) of toxin family proteins immunoretained in the affinity columns.
					B. asper total venom proteins (µg)								Calculation of the average MolMass for bound toxins [kDa]
		RP-HPLC fraction			100	300	600	900	1200		Toxin class		% of total binding	Average M [kDa]	ʃMolMass
		1		mg TOTAL	11.628	34.884	69.768	104.652	139.536		SVMPi, BPP		0.934428	3.788	0.0353961
				mg RET	0.435217	0.620545	1.10381	1.49469	1.5
		2		mg TOTAL	2.616	7.848	15.696	23.544	31.392		SVMPi, Dis		1.07733	7.454	0.0803045
				mg RET	0.793482	0.755227	1.54024	1.72328	1.7
		3		mg TOTAL	6.167	18.501	37.002	55.503	74.004		BPP		2.71032	5.759	0.156087
				mg RET	0.73578	1.18842	2.93217	4.33535	4.3
		4		mg TOTAL	11.866	35.598	71.196	106.794	142.392		DC-Fragment		3.33831	23.1373	0.772394
				mg RET	2.23131	2.96396	5.33987	4.90256	4.98241
		5		mg TOTAL	8.772	26.316	52.632	78.948	105.264		PLA2-K49		8.88286	13.783	1.22432
				mg RET	8.772	13.8329	14.2088	10.1953	10.8776
		6		mg TOTAL	6.514	19.542	39.084	58.626	78.168		PLA2-K49		13.8707	13.898	1.92775
				mg RET	6.514	15.7244	22.1872	22.4466	21.7489
		7		mg TOTAL	6.162	18.486	36.972	55.458	73.944		CRISP, PLA2-D49		5.1595	16	0.82552
				mg RET	5.64043	5.27121	8.25301	7.93383	9.51477
		8		mg TOTAL	3.426	10.278	20.556	30.834	41.112		PLA2-D49		2.24189	14.009	0.314066
				mg RET	3.426	3.52343	3.58606	2.60189	3.06417
		9		mg TOTAL	2.75	8.25	16.5	24.75	33		SVSP		5.72208	33	1.88829
				mg RET	2.75	7.25925	9.15289	8.59987	6.48158
		10		mg TOTAL	6.218	18.654	37.308	55.962	74.616		CTL		1.92987	16	0.308779
				mg RET	2.15497	2.19433	3.08696	2.67945	3.02188
		11		mg TOTAL	2.733	8.199	16.398	24.597	32.796		SVMP		6.68512	28	1.87183
				mg RET	2.733	6.03099	8.63038	7.59431	10.6934
		12		mg TOTAL	2.069	6.207	12.414	18.621	24.828		SVMP, PDE, LAO, CTL		11.1748	56	6.2579
				mg RET	2.069	6.11736	10.656	12.877	17.875
		13		mg TOTAL	26.802	80.406	160.812	241.218	321.624		SVMP, PDE, LAO, CTL		22.5769	50	11.2884
				mg RET	24.5069	36.1134	30.9826	21.0041	24.5202
		14		mg TOTAL	2.277	6.831	13.662	20.493	27.324		SVMP, PDE, LAO, CTL		13.6959	50	6.84797
				mg RET	2.277	6.77168	12.7586	16.1152	21.9077
								Total	159.957					Ʃʃ =	33.799
		8 mg PROBIOL antivenom immunoretained ≥ 159.96 μg B. asper venom proteins (≥ 20 mg venom/ g antivenom)
		Mean AV concentration = 200.74 mg/mL (2007.4 mg/vial); Maximal binding capacity per vial: ≥ 40.14 mg B. asper venom proteins.
		Mave Bas Toxin: 33.8 kDa (calculated from Mora-Obando et al. J. Proteomics 229 (2020) 103945 and this work)
		40.14 mg = 1.187 x 10-6 moles venom proteins
		Mave IgG: 160 kDa
		1 Ag-binding site occupied: (1.187 x 10-6 moles) x 160 g/mol = 190.01 mg IgG PROBIOL/vial
		(190.01/2007.4) x 100 = 9.47% Bas toxin-binding IgG
		2 Ag-binding sites occupied: (0.594 x 10-6 moles) x 160 g/mol= 94.96 mg IgG PROBIOL/vial
		(94.96/2007.4) x 100 = 4.73% Bas toxin-binding IgG
		P (mg/mL): 2.15 (21.5 mg/vial)
		21.5 mg = 0.636 x 10-6 moles Ag-binding sites (1/molecule)= 0.318 x 10-6 moles IgG molecules = 50.88 mg
		(50.88/2007.4) x 100 = 2.53% toxin-neutralising IgG
		(2.53/9.47) x 100 = 26.71% of Bas toxin-binding IgG molecules
