# Supplementary material for: Antivenomics and in vivo preclinical efficacy of six Latin American antivenoms towards south-western Colombian Bothrops asper lineage venoms
Source: PLoS Negl Trop Dis. 2021 Feb 1;15(2):e0009073. doi: 10.1371/journal.pntd.0009073 (PMC7877754; doi:10.1371/journal.pntd.0009073)
Supplement: S4 Table — Maximal binding for each RP-HPLC fraction is highlighted in yellow background. Green background, amount (in μg) of toxin family proteins immunoretained in the affinity columns. (XLSX) [file pntd.0009073.s007.xlsx]

## Sheet: S4 Table
		S4 Table. Concentration-dependent immunoretained (RET) B. asper (Cauca) venom proteins by ICP antivenom affinity column. Maximal binding for each RP-HPLC fraction is highlighted in yellow background. Green background, amount (in µg) of toxin family proteins immunoretained in the affinity columns.
					B. asper total venom proteins (µg)								Calculation of the average MolMass for bound toxins [kDa]
		RP-HPLC fraction			100	300	600	900	1200		Toxin class		% of total binding	Average M [kDa]	ʃMolMass
		1		mg TOTAL	11.949	35.847	71.694	107.541	143.388		SVMPi, BPP		0.493877	3.788	0.0187081
				mg RET	0.359908	0.644058	1.17785	1.28177	1.3
		2		mg TOTAL	2.648	7.944	15.888	23.832	31.776		SVMPi, Dis		1.34008	7.454	0.0998896
				mg RET	1.63399	1.70702	3.01474	3.47794	3.5
		3		mg TOTAL	6.482	19.446	38.892	58.338	77.784		BPP		2.12703	5.759	0.122496
				mg RET	0.366612	0.611511	3.69578	5.52034	5.5
		4		mg TOTAL	11.172	33.516	67.032	100.548	134.064		DC-Fragment		17.4678	23.1373	4.04158
				mg RET	10.2056	22.2648	25.4801	34.059	45.3346
		5		mg TOTAL	9.677	29.031	58.062	87.093	116.124		PLA2-K49		5.64994	13.783	0.778732
				mg RET	9.63595	14.6634	11.2108	8.01273	7.78844
		6		mg TOTAL	7.366	22.098	44.196	66.294	88.392		PLA2-K49		4.47616	13.898	0.622097
				mg RET	7.3308	11.6171	8.2612	7.24313	8.74379
		7		mg TOTAL	6.624	19.872	39.744	59.616	79.488		CRISP, PLA2-D49		11.7323	16	1.87717
				mg RET	6.624	19.3883	28.3316	29.7752	30.4491
		8		mg TOTAL	3.543	10.629	21.258	31.887	42.516		PLA2-D49		5.21572	14.009	0.73067
				mg RET	3.543	10.4615	13.5365	12.996	11.4869
		9		mg TOTAL	3.004	9.012	18.024	27.036	36.048		SVSP		9.14992	33	3.01947
				mg RET	3.004	9.012	18.024	23.747	19.6457
		10		mg TOTAL	6.529	19.587	39.174	58.761	78.348		CTL		6.9092	16	1.10547
				mg RET	1.61204	15.2773	17.9316	17.0897	16.9948
		11		mg TOTAL	2.764	8.292	16.584	24.876	33.168		SVMP		8.48843	28	2.37676
				mg RET	2.764	8.292	13.7036	17.5785	22.0302
		12		mg TOTAL	1.006	3.018	6.036	9.054	12.072		SVMP, PDE, LAO, CTL		2.67084	56	1.49567
				mg RET	1.006	3.018	5.84541	6.93169	6.46063
		13		mg TOTAL	26.008	78.024	156.048	234.072	312.096		SVMP, PDE, LAO, CTL		21.4268	50	10.7134
				mg RET	25.1152	49.6842	55.6094	44.8328	44.5396
		14		mg TOTAL	1.227	3.681	7.362	11.043	14.724		SVMP, PDE, LAO, CTL		2.85193	50	1.42597
				mg RET	1.227	3.5386	6.26753	7.4017	7.00186
								Total	259.533					Ʃʃ =	28.4281
		8 mg ICP antivenom immunoretained ≥ 259.53 μg B. asper venom proteins (≥ 32.44 mg venom/ g antivenom)
		Mean AV concentration = 59.67 mg/mL (596.7 mg/vial); Maximal binding capacity per vial: ≥ 19.36 mg B. asper venom proteins.
		Mave Bas Toxin: 28.4 kDa (calculated from Mora-Obando et al. J. Proteomics 229 (2020) 103945 and this work)
		19.36 mg = 0.68 x 10-6 moles venom proteins
		Mave IgG: 160 kDa
		1 Ag-binding site occupied: (0.68 x 10-6 moles) x 160 g/mol = 108.8 mg IgG ICP/vial
		(108.8/596.7) x 100 = 18.23% Bas toxin-binding IgG
		2 Ag-binding sites occupied: (0.34 x 10-6 moles) x 160 g/mol= 54.4 mg IgG ICP/vial
		(54.4/596.7) x 100 = 9.12% Bas toxin-binding IgG
		P (mg/mL): 2.17 (21.7 mg/vial)
		21.7 mg = 0.764 x 10-6 moles Ag-binding sites (1/molecule)= 0.382 x 10-6 moles IgG molecules = 61.13 mg
		(61.13/596.7) x 100 = 10.24% toxin-neutralising IgG
		(10.24/18.23) x 100 = 56.19% of Bas toxin-binding IgG molecules
