# Supplementary material for: Antivenomics and in vivo preclinical efficacy of six Latin American antivenoms towards south-western Colombian Bothrops asper lineage venoms
Source: PLoS Negl Trop Dis. 2021 Feb 1;15(2):e0009073. doi: 10.1371/journal.pntd.0009073 (PMC7877754; doi:10.1371/journal.pntd.0009073)
Supplement: S5 Table — Maximal binding for each RP-HPLC fraction is highlighted in yellow background. Green background, amount (in μg) of toxin family proteins immunoretained in the affinity columns. (XLSX) [file pntd.0009073.s008.xlsx]

## Sheet: S5 Table
		S5 Table. Concentration-dependent immunoretained (RET) B. asper (Cauca) venom proteins by INS-PERU antivenom affinity column. Maximal binding for each RP-HPLC fraction is highlighted in yellow background. Green background, amount (in µg) of toxin family proteins immunoretained in the affinity columns.
					B. asper total venom proteins (µg)								Calculation of the average MolMass for bound toxins [kDa]
		RP-HPLC fraction			100	300	600	900	1200		Toxin class		% of total binding	Average M [kDa]	ʃMolMass
		1		mg TOTAL	11.505	34.515	69.03	103.545	138.06		SVMPi, BPP		0.260197	3.788	0.00985625
				mg RET	0.431648	0.753866	1.35636	1.43817	1.4
		2		mg TOTAL	2.778	8.334	16.668	25.002	33.336		SVMPi, Dis		0.716044	7.454	0.0533739
				mg RET	1.62591	1.97449	2.86369	3.73262	3.7
		3		mg TOTAL	6.949	20.847	41.694	62.541	83.388		BPP		1.27853	5.759	0.0736307
				mg RET	0.650624	1.25856	3.70977	6.66478	6.7
		4		mg TOTAL	12.731	38.193	76.386	114.579	152.772		DC-Fragment		19.6497	23.1373	4.5464
				mg RET	12.731	38.193	71.0287	87.5755	102.43
		5		mg TOTAL	9.231	27.693	55.386	83.079	110.772		PLA2-K49		4.9549	13.783	0.682934
				mg RET	9.231	23.5343	23.3255	25.8291	25.561
		6		mg TOTAL	6.717	20.151	40.302	60.453	80.604		PLA2-K49		3.75602	13.898	0.522012
				mg RET	6.717	18.3196	17.7319	19.5795	19.6095
		7		mg TOTAL	6.522	19.566	39.132	58.698	78.264		CRISP, PLA2-D49		7.14294	16	1.14287
				mg RET	6.522	18.5422	27.956	35.7304	37.235
		8		mg TOTAL	3.6	10.8	21.6	32.4	43.2		PLA2-D49		1.6178	14.009	0.226637
				mg RET	3.6	8.4333	6.37469	6.50782	5.93455
		9		mg TOTAL	2.78	8.34	16.68	25.02	33.36		SVSP		6.39959	33	2.11186
				mg RET	2.78	8.34	16.68	25.02	33.36
		10		mg TOTAL	6.335	19.005	38.01	57.015	76.02		CTL		12.1035	16	1.93656
				mg RET	6.335	19.005	38.01	54.8478	63.0937
		11		mg TOTAL	2.561	7.683	15.366	23.049	30.732		SVMP		3.67571	28	1.0292
				mg RET	2.561	7.683	15.366	18.8548	19.1608
		12		mg TOTAL	1.978	5.934	11.868	17.802	23.736		SVMP, PDE, LAO, CTL		3.27803	56	1.8357
				mg RET	1.978	5.934	11.868	15.4313	17.0879
		13		mg TOTAL	24.779	74.337	148.674	223.011	297.348		SVMP, PDE, LAO, CTL		31.6358	50	15.8179
				mg RET	24.0156	73.9948	139.517	164.912	144.302
		14		mg TOTAL	1.534	4.602	9.204	13.806	18.408		SVMP, PDE, LAO, CTL		3.53128	50	1.76564
				mg RET	1.534	4.602	9.204	13.806	18.408
								Total	521.283					Ʃʃ =	31.7546
		8 mg INS-PERU antivenom immunoretained ≥ 521.28 μg B. asper venom proteins (≥ 65.16 mg venom/ g antivenom)
		Mean AV concentration = 59.12 mg/mL (591.2 mg/vial); Maximal binding capacity per vial: ≥ 38.52 mg B. asper venom proteins.
		Mave Bas Toxin: 31.8 kDa (calculated from Mora-Obando et al. J. Proteomics 229 (2020) 103945 and this work)
		38.52 mg = 1.211 x 10-6 moles venom proteins
		Mave IgG: 160 kDa
		1 Ag-binding site occupied: (1.211 x 10-6 moles) x 160 g/mol = 193.81 mg IgG INS-PERU/vial
		(193.81/591.2) x 100 = 32.78% Bas toxin-binding IgG
		2 Ag-binding sites occupied: (0.605 x 10-6 moles) x 160 g/mol= 96.88 mg IgG INS-PERU/vial
		(96.88/591.2) x 100 = 16.39% Bas toxin-binding IgG
