# Supplementary material for: Antivenomics and in vivo preclinical efficacy of six Latin American antivenoms towards south-western Colombian Bothrops asper lineage venoms
Source: PLoS Negl Trop Dis. 2021 Feb 1;15(2):e0009073. doi: 10.1371/journal.pntd.0009073 (PMC7877754; doi:10.1371/journal.pntd.0009073)
Supplement: S6 Table — Maximal binding for each RP-HPLC fraction is highlighted in yellow background. Green background, amount (in μg) of toxin family proteins immunoretained in the affinity columns. (XLSX) [file pntd.0009073.s009.xlsx]

## Sheet: S6 Table
		S6 Table. Concentration-dependent immunoretained (RET) B. asper (Cauca) venom proteins by UCV antivenom affinity column. Maximal binding for each RP-HPLC fraction is highlighted in yellow background. Green background, amount (in µg) of toxin family proteins immunoretained in the affinity columns.
					B. asper total venom proteins (µg)								Calculation of the average MolMass for bound toxins [kDa]
		RP-HPLC fraction			100	300	600	900	1200		Toxin class		% of total binding	Average M [kDa]	ʃMolMass
		1		mg TOTAL	11.456	34.368	68.736	103.104	137.472		SVMPi, BPP		0.465242	3.788	0.0176234
				mg RET	0.264907	1.00371	1.77388	2.26288	2.3
		2		mg TOTAL	2.687	8.061	16.122	24.183	32.244		SVMPi, Dis		1.29519	7.454	0.0965436
				mg RET	1.03826	4.35712	6.29966	6.29583	6.26851
		3		mg TOTAL	6.794	20.382	40.764	61.146	81.528		BPP		0.963664	5.759	0.0554974
				mg RET	0.362665	0.674391	2.54546	4.68715	4.7
		4		mg TOTAL	12.643	37.929	75.858	113.787	151.716		DC-Fragment		19.0331	23.1373	4.40374
				mg RET	12.643	37.3232	55.5594	70.2739	92.5747
		5		mg TOTAL	9.193	27.579	55.158	82.737	110.316		PLA2-K49		8.36715	13.783	1.15324
				mg RET	9.193	25.1755	35.0703	40.6969	34.5744
		6		mg TOTAL	7.122	21.366	42.732	64.098	85.464		PLA2-K49		4.53783	13.898	0.630667
				mg RET	7.122	17.8177	20.2159	22.0715	21.2575
		7		mg TOTAL	6.4	19.2	38.4	57.6	76.8		CRISP, PLA2-D49		7.50416	16	1.20067
				mg RET	6.4	17.9231	28.3647	32.1408	36.4994
		8		mg TOTAL	3.733	11.199	22.398	33.597	44.796		PLA2-D49		5.58177	14.009	0.781951
				mg RET	3.733	11.199	21.1855	25.984	27.1491
		9		mg TOTAL	2.819	8.457	16.914	25.371	33.828		SVSP		6.95493	33	2.29513
				mg RET	2.819	8.457	16.914	25.371	33.828
		10		mg TOTAL	6.451	19.353	38.706	58.059	77.412		CTL		7.32364	16	1.17178
				mg RET	6.26669	19.1411	30.3783	35.6214	31.1651
		11		mg TOTAL	2.585	7.755	15.51	23.265	31.02		SVMP		5.80834	28	1.62634
				mg RET	2.585	7.755	15.51	23.265	28.2511
		12		mg TOTAL	1.921	5.763	11.526	17.289	23.052		SVMP, PDE, LAO, CTL		4.35227	56	2.43727
				mg RET	1.921	5.763	11.526	17.0581	21.1689
		13		mg TOTAL	24.793	74.379	148.758	223.137	297.516		SVMP, PDE, LAO, CTL		24.3488	50	12.1744
				mg RET	24.1574	73.7733	118.43	110.681	98.4896
		14		mg TOTAL	1.404	4.212	8.424	12.636	16.848		SVMP, PDE, LAO, CTL		3.4639	50	1.73195
				mg RET	1.404	4.212	8.424	12.636	16.848
								Total	486.389					Ʃʃ =	29.7768
		8 mg UCV antivenom immunoretained ≥ 486.39 μg B. asper venom proteins (≥ 60.80 mg venom/ g antivenom)
		Mean AV concentration = 41.9 mg/mL (419 mg/vial); Maximal binding capacity per vial: ≥ 25.47 mg B. asper venom proteins.
		Mave Bas Toxin: 29.8 kDa (calculated from Mora-Obando et al. J. Proteomics 229 (2020) 103945 and this work)
		25.47 mg = 0.85 x 10-6 moles venom proteins
		Mave F(ab')2: 110 kDa
		1 Ag-binding site occupied: (0.85 x 10-6 moles) x 110 g/mol = 94.02 mg F(ab')2 UCV/vial
		(94.02/419) x 100 = 22.44% Bas toxin-binding F(ab')2
		2 Ag-binding sites occupied: (0.425 x 10-6 moles) x 110 g/mol= 46.75 mg F(ab')2 UCV/vial
		(46.75/419) x 100 = 11.16% Bas toxin-binding F(ab')2
