# Supplementary material for: Antivenomics and in vivo preclinical efficacy of six Latin American antivenoms towards south-western Colombian Bothrops asper lineage venoms
Source: PLoS Negl Trop Dis. 2021 Feb 1;15(2):e0009073. doi: 10.1371/journal.pntd.0009073 (PMC7877754; doi:10.1371/journal.pntd.0009073)
Supplement: S7 Table — Maximal binding for each RP-HPLC fraction is highlighted in yellow background. Green background, amount (in μg) of toxin family proteins immunoretained in the affinity columns. (XLSX) [file pntd.0009073.s010.xlsx]

## Sheet: S7 Table
		S7 Table. Concentration-dependent immunoretained (RET) B. asper (Cauca) venom proteins by BIOL antivenom affinity column. Maximal binding for each RP-HPLC fraction is highlighted in yellow background. Green background, amount (in µg) of toxin family proteins immunoretained in the affinity columns.
					B. asper total venom proteins (µg)								Calculation of the average MolMass for bound toxins [kDa]
		RP-HPLC fraction			100	300	600	900	1200		Toxin class		% of total binding	Average M [kDa]	ʃMolMass
		1		mg TOTAL	11.512	34.536	69.072	103.608	138.144		SVMPi, BPP		0.403812	3.788	0.0152964
				mg RET	0.212512	0.930552	2.18449	2.30413	2.3
		2		mg TOTAL	2.645	7.935	15.87	23.805	31.74		SVMPi, Dis		1.1986	7.454	0.0893436
				mg RET	0.656982	3.79491	6.83913	6.37208	6.17088
		3		mg TOTAL	6.824	20.472	40.944	61.416	81.888		BPP		0.936353	5.759	0.0539246
				mg RET	0.194134	1.01977	3.51677	5.34277	5.3
		4		mg TOTAL	11.641	34.923	69.846	104.769	139.692		DC-Fragment		18.6191	23.1373	4.30795
				mg RET	11.641	34.923	69.846	91.7313	106.239
		5		mg TOTAL	8.872	26.616	53.232	79.848	106.464		PLA2-K49		7.72298	13.783	1.06446
				mg RET	8.872	24.5439	35.4583	41.773	44.0668
		6		mg TOTAL	6.842	20.526	41.052	61.578	82.104		PLA2-K49		4.26131	13.898	0.592237
				mg RET	6.842	18.0617	22.1368	24.3148	19.902
		7		mg TOTAL	6.362	19.086	38.172	57.258	76.344		CRISP, PLA2-D49		7.60722	16	1.21716
				mg RET	6.362	19.086	35.127	40.8285	43.4063
		8		mg TOTAL	3.545	10.635	21.27	31.905	42.54		PLA2-D49		2.30048	14.009	0.322275
				mg RET	3.545	10.0327	13.1264	13.147	10.5663
		9		mg TOTAL	2.779	8.337	16.674	25.011	33.348		SVSP		5.84444	33	1.92867
				mg RET	2.779	8.337	16.674	25.011	33.348
		10		mg TOTAL	6.264	18.792	37.584	56.376	75.168		CTL		8.28102	16	1.32496
				mg RET	6.02461	18.792	36.9296	46.7658	47.2509
		11		mg TOTAL	2.608	7.824	15.648	23.472	31.296		SVMP		5.48482	28	1.53575
				mg RET	2.608	7.824	15.648	23.472	31.296
		12		mg TOTAL	1.902	5.706	11.412	17.118	22.824		SVMP, PDE, LAO, CTL		3.84473	56	2.15305
				mg RET	1.902	5.706	11.412	17.118	21.9378
		13		mg TOTAL	26.719	80.157	160.314	240.471	320.628		SVMP, PDE, LAO, CTL		30.5161	50	15.258
				mg RET	25.6531	79.7219	155.4	174.123	156.765
		14		mg TOTAL	1.484	4.452	8.904	13.356	17.808		SVMP, PDE, LAO, CTL		2.97909	50	1.48954
				mg RET	1.484	4.452	8.904	13.356	16.9985
								Total	570.593					Ʃʃ =	31.3526
		8 mg BIOL antivenom immunoretained ≥ 570.59 μg B. asper venom proteins (≥ 71.32 mg venom/ g antivenom)
		Mean AV concentration = 59.26 mg/mL (592.6 mg/vial); Maximal binding capacity per vial: ≥ 42.27 mg B. asper venom proteins.
		Mave Bas Toxin: 31.4 kDa (calculated from Mora-Obando et al. J. Proteomics 229 (2020) 103945 and this work)
		42.27 mg = 1.35 x 10-6 moles venom proteins
		Mave F(ab')2: 110 kDa
		1 Ag-binding site occupied: (1.35 x 10-6 moles) x 110 g/mol = 148.5 mg F(ab')2 BIOL/vial
		(148.5/592.6) x 100 = 25.06% Bas toxin-binding F(ab')2
		2 Ag-binding sites occupied: (0.675 x 10-6 moles) x 110 g/mol= 74.25 mg F(ab')2 BIOL/vial
		(74.25/592.6) x 100 = 12.53% Bas toxin-binding F(ab')2
