# Supplementary material for: Antivenomics and in vivo preclinical efficacy of six Latin American antivenoms towards south-western Colombian Bothrops asper lineage venoms
Source: PLoS Negl Trop Dis. 2021 Feb 1;15(2):e0009073. doi: 10.1371/journal.pntd.0009073 (PMC7877754; doi:10.1371/journal.pntd.0009073)
Supplement: S8 Table — Maximal binding for each RP-HPLC fraction is highlighted in yellow background. Green background, amount (in μg) of toxin family proteins immunoretained in the affinity columns. (XLSX) [file pntd.0009073.s011.xlsx]

## Sheet: S8 Table
		S8 Table. Concentration-dependent immunoretained (RET) B. rhombeatus (Cauca) venom proteins by INS-COL antivenom affinity column. Maximal binding for each RP-HPLC fraction is highlighted in yellow background. Green background, amount (in µg) of toxin family proteins immunoretained in the affinity columns.
					B. rhombeatus total venom proteins (µg)								Calculation of the average MolMass for bound toxins [kDa]
		RP-HPLC fraction			100	300	600	900	1200		Toxin class		% of total binding	Average M [kDa]	ʃMolMass
		1		mg TOTAL	11.717	35.151	70.302	105.453	140.604		SVMPi, BPP		0.371301	3.788	0.0140649
				mg RET	0.264745	1.20442	1.56611	1.9655	2
		2		mg TOTAL	3.197	9.591	19.182	28.773	38.364		SVMPi, Dis		1.37604	7.454	0.10257
				mg RET	1.79895	5.52242	6.39625	7.28414	7.3
		3		mg TOTAL	9.403	28.209	56.418	84.627	112.836		BPP		2.12361	5.759	0.122299
				mg RET	0.441869	1.15637	4.0577	7.63316	11.2415
		4		mg TOTAL	9.29	27.87	55.74	83.61	111.48		DC-Fragment		12.5601	23.1373	2.90608
				mg RET	9.29	26.381	38.0666	50.6476	66.4878
		5		mg TOTAL	8.612	25.836	51.672	77.508	103.344		PLA2-K49		8.20143	13.838	1.13491
				mg RET	8.612	25.836	43.4148	43.4412	36.7585
		6		mg TOTAL	5.344	16.032	32.064	48.096	64.128		CRISP, PLA2-D49		5.8209	14.033	0.816846
				mg RET	5.344	16.032	29.0815	30.8133	30.6119
		7		mg TOTAL	3.035	9.105	18.21	27.315	36.42		PLA2-D49		2.92287	14.009	0.409464
				mg RET	3.035	9.105	15.4724	14.8488	13.1842
		8		mg TOTAL	3.536	10.608	21.216	31.824	42.432		SVSP		8.01578	27.613	2.2134
				mg RET	3.536	10.608	21.216	31.824	42.432
		9		mg TOTAL	1.523	4.569	9.138	13.707	18.276		SVMP		3.4525	28	0.966699
				mg RET	1.523	4.569	9.138	13.3643	18.276
		10		mg TOTAL	6.982	20.946	41.892	62.838	83.784		SVMP		15.1759	26	3.94575
				mg RET	6.982	20.946	41.892	62.4041	80.3348
		11		mg TOTAL	9.975	29.925	59.85	89.775	119.7		SVMP, PDE, LAO, CTL		20.3638	27	5.49823
				mg RET	9.975	29.925	59.85	89.0021	107.797
		12		mg TOTAL	0.878	2.634	5.268	7.902	10.536		SVMP, PDE, LAO, CTL		1.499	56	0.839442
				mg RET	0.878	2.634	4.84735	5.99599	7.93507
		13		mg TOTAL	26.235	78.705	157.41	236.115	314.82		SVMP, PDE, LAO, CTL		17.6542	50	8.82712
				mg RET	25.5834	76.2348	93.4538	71.5129	51.9017
		14		mg TOTAL	0.272	0.816	1.632	2.448	3.264		SVMP, PDE, LAO, CTL		0.462449	50	0.231224
				mg RET	0.272	0.816	1.632	2.448	3.264
								Total	529.356					Ʃʃ =	28.0281
		8 mg INS-COL antivenom immunoretained ≥ 529.36 μg B. rhombeatus venom proteins (≥ 66.17 mg venom/ g antivenom)
		Mean AV concentration = 56.8 mg/mL (568 mg/vial); Maximal binding capacity per vial: ≥ 37.58 mg B. rhombeatus venom proteins.
		Mave Brh Toxin: 28 kDa (calculated from Mora-Obando et al. J. Proteomics 229 (2020) 103945 and this work)
		37.58 mg = 1.342 x 10-6 moles venom proteins
		Mave IgG: 160 kDa
		1 Ag-binding site occupied: (1.342 x 10-6 moles) x 160 g/mol = 214.74 mg IgG INS-COL/vial
		(214.74/568) x 100 = 37.80% Brh toxin-binding IgG
		2 Ag-binding sites occupied: (0.671 x 10-6 moles) x 160 g/mol= 107.36 mg IgG INS-COL/vial
		(107.36/568) x 100 = 18.90% Brh toxin-binding IgG
		P (mg/mL): 3.35 (33.5 mg/vial)
		33.5 mg = 1.196 x 10-6 moles Ag-binding sites (1/molecule)= 0.598 x 10-6 moles IgG molecules = 95.71 mg
		(95.71/568) x 100 = 16.85% toxin-neutralising IgG
		16.85/37.80 = 44.58% of Brh toxin-binding IgG molecules
