# Supplementary material for: Antivenomics and in vivo preclinical efficacy of six Latin American antivenoms towards south-western Colombian Bothrops asper lineage venoms
Source: PLoS Negl Trop Dis. 2021 Feb 1;15(2):e0009073. doi: 10.1371/journal.pntd.0009073 (PMC7877754; doi:10.1371/journal.pntd.0009073)
Supplement: S9 Table — Maximal binding for each RP-HPLC fraction is highlighted in yellow background. Green background, amount (in μg) of toxin family proteins immunoretained in the affinity columns. (XLSX) [file pntd.0009073.s012.xlsx]

## Sheet: S9 Table
		S9 Table. Concentration-dependent immunoretained (RET) B. rhombeatus (Cauca) venom proteins by PROBIOL antivenom affinity column. Maximal binding for each RP-HPLC fraction is highlighted in yellow background. Green background, amount (in µg) of toxin family proteins immunoretained in the affinity columns.
					B. rhombeatus total venom proteins (µg)								Calculation of the average MolMass for bound toxins [kDa]
		RP-HPLC fraction			100	300	600	900	1200		Toxin class		% of total binding	Average M [kDa]	ʃMolMass
		1		mg TOTAL	12.26	36.78	73.56	110.34	147.12		SVMPi, BPP		1.67153	3.788	0.0633175
				mg RET	0.609285	2.2587	4.0696	4.43115	4.4
		2		mg TOTAL	3.183	9.549	19.098	28.647	38.196		SVMPi, Dis		1.33518	7.454	0.0995243
				mg RET	1.2239	1.77449	3.0347	3.53951	3.5
		3		mg TOTAL	9.187	27.561	55.122	82.683	110.244		BPP		2.96626	5.759	0.170827
				mg RET	1.35326	3.42632	6.96909	7.86344	7.9
		4		mg TOTAL	9.325	27.975	55.95	83.925	111.9		DC-Fragment		23.0529	23.1373	5.33381
				mg RET	8.95726	19.3491	30.5311	40.4588	61.1122
		5		mg TOTAL	9.264	27.792	55.584	83.376	111.168		PLA2-K49		18.3027	13.838	2.53272
				mg RET	9.264	24.7081	37.0436	43.6756	48.5196
		6		mg TOTAL	5.671	17.013	34.026	51.039	68.052		CRISP, PLA2-D49		2.56613	14.033	0.360105
				mg RET	5.43808	9.43045	6.80271	6.44965	6.8205
		7		mg TOTAL	3.237	9.711	19.422	29.133	38.844		PLA2-D49		2.56647	14.009	0.359537
				mg RET	3.16397	7.16745	6.80361	6.37392	6.81475
		8		mg TOTAL	3.34	10.02	20.04	30.06	40.08		SVSP		6.76854	27.613	1.869
				mg RET	3.34	10.02	16.0272	16.5899	17.9431
		9		mg TOTAL	1.163	3.489	6.978	10.467	13.956		SVMP		3.04978	28	0.853937
				mg RET	1.163	3.489	4.27599	5.45666	8.08483
		10		mg TOTAL	6.682	20.046	40.092	60.138	80.184		SVMP		11.2388	26	2.92209
				mg RET	6.682	19.7897	29.7936	27.6839	28.7105
		11		mg TOTAL	9.19	27.57	55.14	82.71	110.28		SVMP, PDE, LAO, CTL		12.6269	27	3.40925
				mg RET	9.19	26.3785	33.4733	30.808	35.1748
		12		mg TOTAL	0.906	2.718	5.436	8.154	10.872		SVMP, PDE, LAO, CTL		2.99938	56	1.67965
				mg RET	0.906	2.718	5.11403	6.27871	7.95124
		13		mg TOTAL	26.35	79.05	158.1	237.15	316.2		SVMP, PDE, LAO, CTL		9.8749	50	4.93745
				mg RET	22.4005	31.0601	26.178	23.7628	24.8544
		14		mg TOTAL	0.239	0.717	1.434	2.151	2.868		SVMP, PDE, LAO, CTL		0.980635	50	0.490318
				mg RET	0.239	0.717	1.434	2.151	2.59962
								Total	265.096					Ʃʃ =	25.0815
		8 mg PROBIOL antivenom immunoretained ≥ 265.10 μg B. rhombeatus venom proteins (≥ 33.14 mg venom/ g antivenom)
		Mean AV concentration = 200.74 mg/mL (2007.4 mg/vial); Maximal binding capacity per vial: ≥ 66.52 mg B. rhombeatus venom proteins.
		Mave Brh Toxin: 25.1 kDa (calculated from Mora-Obando et al. J. Proteomics 229 (2020) 103945 and this work)
		66.52 mg = 2.65 x 10-6 moles venom proteins
		Mave IgG: 160 kDa
		1 Ag-binding site occupied: (2.65 x 10-6 moles) x 160 g/mol = 424.03 mg IgG PROBIOL/vial
		(424.03/2007.4) x 100 = 21.12% Brh toxin-binding IgG
		2 Ag-binding sites occupied: (1.325 x 10-6 moles) x 160 g/mol= 212 mg IgG PROBIOL/vial
		(212/2007.4) x 100 = 10.56% Brh toxin-binding IgG
		P (mg/mL): 2.37 (23.7 mg/vial)
		23.7 mg = 0.944 x 10-6 moles Ag-binding sites (1/molecule)= 0.472 x 10-6 moles IgG molecules = 75.54 mg
		(75.54/2007.4) x 100 = 3.76% toxin-neutralising IgG
		(3.76/21.12) x 100 = 17.82% of Brh toxin-binding IgG molecules
