# Supplementary material for: Antivenomics and in vivo preclinical efficacy of six Latin American antivenoms towards south-western Colombian Bothrops asper lineage venoms
Source: PLoS Negl Trop Dis. 2021 Feb 1;15(2):e0009073. doi: 10.1371/journal.pntd.0009073 (PMC7877754; doi:10.1371/journal.pntd.0009073)
Supplement: S10 Table — Maximal binding for each RP-HPLC fraction is highlighted in yellow background. Green background, amount (in μg) of toxin family proteins immunoretained in the affinity columns. (XLSX) [file pntd.0009073.s013.xlsx]

## Sheet: S10 Table
		S10 Table. Concentration-dependent immunoretained (RET) B. rhombeatus (Cauca) venom proteins by ICP antivenom affinity column. Maximal binding for each RP-HPLC fraction is highlighted in yellow background. Green background, amount (in µg) of toxin family proteins immunoretained in the affinity columns.
					B. rhombeatus total venom proteins (µg)								Calculation of the average MolMass for bound toxins [kDa]
		RP-HPLC fraction			100	300	600	900	1200		Toxin class		% of total binding	Average M [kDa]	ʃMolMass
		1		mg TOTAL	11.823	35.469	70.938	106.407	141.876		SVMPi, BPP		0.460399	3.788	0.0174399
				mg RET	0.286729	0.746633	1.28167	1.5166	1.5
		2		mg TOTAL	3.23	9.69	19.38	29.07	38.76		SVMPi, Dis		1.38765	7.454	0.103435
				mg RET	1.88373	2.52812	3.75856	4.57105	4.6
		3		mg TOTAL	8.806	26.418	52.836	79.254	105.672		BPP		2.1188	5.759	0.122022
				mg RET	0.402284	1.52588	4.84358	6.97954	7
		4		mg TOTAL	9.097	27.291	54.582	81.873	109.164		DC-Fragment		12.7547	23.1373	2.95109
				mg RET	8.26436	15.0284	20.6051	31.6808	42.0152
		5		mg TOTAL	8.68	26.04	52.08	78.12	104.16		PLA2-K49		7.10985	13.838	0.983861
				mg RET	8.68	22.3005	23.4205	23.5152	23.6071
		6		mg TOTAL	5.4	16.2	32.4	48.6	64.8		CRISP, PLA2-D49		6.45183	14.033	0.905385
				mg RET	5.4	15.9405	20.3972	21.253	19.0451
		7		mg TOTAL	2.994	8.982	17.964	26.946	35.928		PLA2-D49		3.84146	14.009	0.53815
				mg RET	2.994	8.982	12.6541	9.91932	5.26835
		8		mg TOTAL	3.683	11.049	22.098	33.147	44.196		SVSP		9.35309	27.613	2.58267
				mg RET	3.683	11.049	22.098	29.1841	30.81
		9		mg TOTAL	1.373	4.119	8.238	12.357	16.476		SVMP		3.34191	28	0.935735
				mg RET	1.373	4.119	6.70041	9.72017	11.0086
		10		mg TOTAL	7.117	21.351	42.702	64.053	85.404		SVMP		14.4066	26	3.74572
				mg RET	7.117	21.351	40.421	46.9889	47.4567
		11		mg TOTAL	10.201	30.603	61.206	91.809	122.412		SVMP, PDE, LAO, CTL		20.0096	27	5.40258
				mg RET	10.201	30.603	57.776	65.479	65.9134
		12		mg TOTAL	0.881	2.643	5.286	7.929	10.572		SVMP, PDE, LAO, CTL		3.07406	56	1.72147
				mg RET	0.881	2.643	5.286	7.929	10.1263
		13		mg TOTAL	26.091	78.273	156.546	234.819	313.092		SVMP, PDE, LAO, CTL		14.5809	50	7.29043
				mg RET	24.4132	48.0308	28.7575	30.693	31.425
		14		mg TOTAL	0.406	1.218	2.436	3.654	4.872		SVMP, PDE, LAO, CTL		1.10926	50	0.554628
				mg RET	0.406	1.218	2.436	3.654	3.72782
								Total	329.41					Ʃʃ =	27.8546
		8 mg ICP antivenom immunoretained ≥ 329.41 μg B. rhombeatus venom proteins (≥ 41.18 mg venom/ g antivenom)
		Mean AV concentration = 59.67 mg/mL (596.7 mg/vial); Maximal binding capacity per vial: ≥ 24.57 mg B. rhombeatus venom proteins.
		Mave Brh Toxin: 27.9 kDa (calculated from Mora-Obando et al. (2020) in prep and this work)
		24.57 mg = 0.881 x 10-6 moles venom proteins
		Mave IgG: 160 kDa
		1 Ag-binding site occupied: (0.881 x 10-6 moles) x 160 g/mol = 140.90 mg IgG ICP/vial
		(140.90/596.7) x 100 = 23.61% Brh toxin-binding IgG
		2 Ag-binding sites occupied: (0.441 x 10-6 moles) x 160 g/mol= 70.48 mg IgG ICP/vial
		(70.48/596.7) x 100 = 11.81% Brh toxin-binding IgG
		P (mg/mL): 2.49 (24.9 mg/vial)
		24.9 mg = 0.892 x 10-6 moles Ag-binding sites (1/molecule)= 0.446 x 10-6 moles IgG molecules = 71.40 mg
		(71.40/596.7) x 100 = 11.96% toxin-neutralising IgG
		(11.96/23.61) x 100 = 50.68% of Brh toxin-binding IgG molecules
