# Supplementary material for: Antivenomics and in vivo preclinical efficacy of six Latin American antivenoms towards south-western Colombian Bothrops asper lineage venoms
Source: PLoS Negl Trop Dis. 2021 Feb 1;15(2):e0009073. doi: 10.1371/journal.pntd.0009073 (PMC7877754; doi:10.1371/journal.pntd.0009073)
Supplement: S11 Table — Maximal binding for each RP-HPLC fraction is highlighted in yellow background. Green background, amount (in μg) of toxin family proteins immunoretained in the affinity columns. (XLSX) [file pntd.0009073.s014.xlsx]

## Sheet: S11 Table
		S11 Table. Concentration-dependent immunoretained (RET) B. rhombeatus (Cauca) venom proteins by INS-PERU antivenom affinity column. Maximal binding for each RP-HPLC fraction is highlighted in yellow background. Green background, amount (in µg) of toxin family proteins immunoretained in the affinity columns.
					B. rhombeatus total venom proteins (µg)								Calculation of the average MolMass for bound toxins [kDa]
		RP-HPLC fraction			100	300	600	900	1200		Toxin class		% of total binding	Average M [kDa]	ʃMolMass
		1		mg TOTAL	11.85	35.55	71.1	106.65	142.2		SVMPi, BPP		0.374984	3.788	0.0142044
				mg RET	0.341243	0.977107	1.32739	1.6049	1.6
		2		mg TOTAL	3.211	9.633	19.266	28.899	38.532		SVMPi, Dis		1.38917	7.454	0.103549
				mg RET	1.87676	2.17925	3.01178	3.98817	5.94554
		3		mg TOTAL	9.436	28.308	56.616	84.924	113.232		BPP		3.74511	5.759	0.215681
				mg RET	0.790518	2.44368	6.46418	9.85139	16.0288
		4		mg TOTAL	8.799	26.397	52.794	79.191	105.588		DC-Fragment		14.633	23.1373	3.38569
				mg RET	8.799	26.397	45.9822	46.4425	62.6283
		5		mg TOTAL	9.859	29.577	59.154	88.731	118.308		PLA2-K49		8.91935	13.838	1.23426
				mg RET	9.859	28.7514	38.1741	37.4076	32.6407
		6		mg TOTAL	5.423	16.269	32.538	48.807	65.076		CRISP, PLA2-D49		5.19225	14.033	0.728628
				mg RET	5.423	15.7718	20.5289	21.2708	22.2224
		7		mg TOTAL	3.81	11.43	22.86	34.29	45.72		PLA2-D49		2.03548	14.009	0.28515
				mg RET	3.81	9.60538	8.71168	7.28714	6.10894
		8		mg TOTAL	3.536	10.608	21.216	31.824	42.432		SVSP		9.9142	27.613	2.73761
				mg RET	3.536	10.608	21.216	31.824	42.432
		9		mg TOTAL	1.216	3.648	7.296	10.944	14.592		SVMP		2.93958	28	0.823083
				mg RET	1.216	3.648	6.88368	9.28348	12.5812
		10		mg TOTAL	6.653	19.959	39.918	59.877	79.836		SVMP		7.67526	26	1.99557
				mg RET	6.653	19.9137	32.8495	30.7255	31.6416
		11		mg TOTAL	9.569	28.707	57.414	86.121	114.828		SVMP, PDE, LAO, CTL		10.3993	27	2.80781
				mg RET	9.569	28.605	44.5082	42.1952	45.42
		12		mg TOTAL	0.836	2.508	5.016	7.524	10.032		SVMP, PDE, LAO, CTL		2.09394	56	1.17261
				mg RET	0.836	2.508	5.016	7.22491	8.9619
		13		mg TOTAL	25.415	76.245	152.49	228.735	304.98		SVMP, PDE, LAO, CTL		29.9537	50	14.9769
				mg RET	24.8499	75.871	125.254	128.2	114.088
		14		mg TOTAL	0.262	0.786	1.572	2.358	3.144		SVMP, PDE, LAO, CTL		0.734593	50	0.367296
				mg RET	0.262	0.786	1.572	2.358	3.144
								Total	427.992					Ʃʃ =	30.848
		8 mg INS-PERU antivenom immunoretained ≥ 427.99 μg B. rhombeatus venom proteins (≥ 53.50 mg venom/ g antivenom)
		Mean AV concentration = 59.12 mg/mL (591.2 mg/vial); Maximal binding capacity per vial: ≥ 31.63 mg B. rhombeatus venom proteins.
		Mave Brh Toxin: 30.8 kDa (calculated from Mora-Obando et al. J. Proteomics 229 (2020) 103945 and this work)
		31.63 mg = 1.027 x 10-6 moles venom proteins
		Mave IgG: 160 kDa
		1 Ag-binding site occupied: (1.027 x 10-6 moles) x 160 g/mol = 164.31 mg IgG INS-PERU/vial
		(164.31/591.2) x 100 = 27.79% Brh toxin-binding IgG
		2 Ag-binding sites occupied: (0.514 x 10-6 moles) x 160 g/mol= 82.16 mg IgG INS-PERU/vial
		(82.16/591.2) x 100 = 13.90% Brh toxin-binding IgG
