# Supplementary material for: Antivenomics and in vivo preclinical efficacy of six Latin American antivenoms towards south-western Colombian Bothrops asper lineage venoms
Source: PLoS Negl Trop Dis. 2021 Feb 1;15(2):e0009073. doi: 10.1371/journal.pntd.0009073 (PMC7877754; doi:10.1371/journal.pntd.0009073)
Supplement: S12 Table — Maximal binding for each RP-HPLC fraction is highlighted in yellow background. Green background, amount (in μg) of toxin family proteins immunoretained in the affinity columns. (XLSX) [file pntd.0009073.s015.xlsx]

## Sheet: S12 Table
		S12 Table. Concentration-dependent immunoretained (RET) B. rhombeatus (Cauca) venom proteins by UCV antivenom affinity column. Maximal binding for each RP-HPLC fraction is highlighted in yellow background. Green background, amount (in µg) of toxin family proteins immunoretained in the affinity columns.
					B. rhombeatus total venom proteins (µg)								Calculation of the average MolMass for bound toxins [kDa]
		RP-HPLC fraction			100	300	600	900	1200		Toxin class		% of total binding	Average M [kDa]	ʃMolMass
		1		mg TOTAL	12.438	37.314	74.628	111.942	149.256		SVMPi, BPP		0.519766	3.788	0.0196887
				mg RET	0.315079	1.34949	1.87039	2.40397	2.4
		2		mg TOTAL	3.32	9.96	19.92	29.88	39.84		SVMPi, Dis		1.63634	7.454	0.121973
				mg RET	1.39815	5.35504	7.04883	7.56825	7.6
		3		mg TOTAL	9.816	29.448	58.896	88.344	117.792		BPP		2.21784	5.759	0.127725
				mg RET	0.810289	1.82152	6.05348	9.14538	10.2577
		4		mg TOTAL	10.201	30.603	61.206	91.809	122.412		DC-Fragment		15.4625	23.1373	3.5776
				mg RET	10.201	29.6173	42.7767	57.003	71.5157
		5		mg TOTAL	8.829	26.487	52.974	79.461	105.948		PLA2-K49		11.057	13.838	1.53007
				mg RET	8.829	26.4432	41.4641	51.1399	47.8193
		6		mg TOTAL	5.643	16.929	33.858	50.787	67.716		CRISP, PLA2-D49		5.79956	14.033	0.813852
				mg RET	5.643	16.929	24.3542	26.8236	25.921
		7		mg TOTAL	3.217	9.651	19.302	28.953	38.604		PLA2-D49		5.12042	14.009	0.71732
				mg RET	3.217	9.651	18.3889	23.6825	22.6028
		8		mg TOTAL	3.586	10.758	21.516	32.274	43.032		SVSP		8.63297	27.613	2.38382
				mg RET	3.586	10.758	21.516	32.274	39.9285
		9		mg TOTAL	0.997	2.991	5.982	8.973	11.964		SVMP		2.20447	28	0.61725
				mg RET	0.997	2.991	5.982	8.973	10.1959
		10		mg TOTAL	6.74	20.22	40.44	60.66	80.88		SVMP		8.49259	26	2.20807
				mg RET	6.74	20.22	36.5061	39.2792	33.7037
		11		mg TOTAL	9.243	27.729	55.458	83.187	110.916		SVMP, PDE, LAO, CTL		15.5549	27	4.19983
				mg RET	9.243	27.729	53.6644	68.8225	71.9432
		12		mg TOTAL	0.943	2.829	5.658	8.487	11.316		SVMP, PDE, LAO, CTL		2.42657	56	1.35888
				mg RET	0.943	2.829	5.658	8.487	11.2231
		13		mg TOTAL	24.792	74.376	148.752	223.128	297.504		SVMP, PDE, LAO, CTL		20.2628	50	10.1314
				mg RET	23.9461	73.0745	93.7175	79.9232	54.1734
		14		mg TOTAL	0.236	0.708	1.416	2.124	2.832		SVMP, PDE, LAO, CTL		0.61231	50	0.306155
				mg RET	0.236	0.708	1.416	2.124	2.832
								Total	462.511					Ʃʃ =	28.1136
		8 mg UCV antivenom immunoretained ≥ 462.51 μg B. rhombeatus venom proteins (≥ 57.81 mg venom/ g antivenom)
		Mean AV concentration = 41.9 mg/mL (419 mg/vial); Maximal binding capacity per vial: ≥ 24.22 mg B. rhombeatus venom proteins.
		Mave Brh Toxin: 28.1 kDa (calculated from Mora-Obando et al. J. Proteomics 229 (2020) 103945 and this work)
		24.22 mg = 0.86 x 10-6 moles venom proteins
		Mave F(ab')2: 110 kDa
		1 Ag-binding site occupied: (0.86 x 10-6 moles) x 110 g/mol = 94.81 mg F(ab')2 UCV/vial
		(94.81/419) x 100 = 22.63% Brh toxin-binding F(ab')2
		2 Ag-binding sites occupied: (0.43 x 10-6 moles) x 110 g/mol= 47.4 mg F(ab')2 UCV/vial
		(47.4/419) x 100 = 11.31% Brh toxin-binding F(ab')2
