# Supplementary material for: Antivenomics and in vivo preclinical efficacy of six Latin American antivenoms towards south-western Colombian Bothrops asper lineage venoms
Source: PLoS Negl Trop Dis. 2021 Feb 1;15(2):e0009073. doi: 10.1371/journal.pntd.0009073 (PMC7877754; doi:10.1371/journal.pntd.0009073)
Supplement: S13 Table — Maximal binding for each RP-HPLC fraction is highlighted in yellow background. Green background, amount (in μg) of toxin family proteins immunoretained in the affinity columns. (XLSX) [file pntd.0009073.s016.xlsx]

## Sheet: S13 Table
		S13 Table. Concentration-dependent immunoretained (RET) B. rhombeatus (Cauca) venom proteins by BIOL antivenom affinity column. Maximal binding for each RP-HPLC fraction is highlighted in yellow background. Green background, amount (in µg) of toxin family proteins immunoretained in the affinity columns.
					B. rhombeatus total venom proteins (µg)								Calculation of the average MolMass for bound toxins [kDa]
		RP-HPLC fraction			100	300	600	900	1200		Toxin class		% of total binding	Average M [kDa]	ʃMolMass
		1		mg TOTAL	12.244	36.732	73.464	110.196	146.928		SVMPi, BPP		0.403938	3.788	0.0153012
				mg RET	0.367835	1.098	1.96367	2.43575	2.4
		2		mg TOTAL	3.458	10.374	20.748	31.122	41.496		SVMPi, Dis		1.28187	7.454	0.0955505
				mg RET	1.17207	4.50716	7.72969	7.22297	7.2
		3		mg TOTAL	9.806	29.418	58.836	88.254	117.672		BPP		2.43589	5.759	0.140283
				mg RET	0.772466	2.03138	6.41401	10.4093	14.6885
		4		mg TOTAL	10.489	31.467	62.934	94.401	125.868		DC-Fragment		17.5619	23.1373	4.06335
				mg RET	10.489	31.467	62.934	84.9081	105.899
		5		mg TOTAL	8.485	25.455	50.91	76.365	101.82		PLA2-K49		8.36389	13.838	1.15739
				mg RET	8.485	25.455	41.8287	47.5293	50.4344
		6		mg TOTAL	5.295	15.885	31.77	47.655	63.54		CRISP, PLA2-D49		5.65436	14.033	0.793476
				mg RET	5.295	15.885	30.0413	33.4712	34.0959
		7		mg TOTAL	2.994	8.982	17.964	26.946	35.928		PLA2-D49		2.19707	14.009	0.307788
				mg RET	2.994	8.982	13.0905	13.2484	12.2501
		8		mg TOTAL	3.625	10.875	21.75	32.625	43.5		SVSP		7.21391	27.613	1.99198
				mg RET	3.625	10.875	21.75	32.625	43.5
		9		mg TOTAL	1.218	3.654	7.308	10.962	14.616		SVMP		2.42387	28	0.678685
				mg RET	1.218	3.654	7.308	10.962	14.616
		10		mg TOTAL	6.75	20.25	40.5	60.75	81		SVMP		12.0991	26	3.14578
				mg RET	6.75	20.25	40.5	59.7815	72.958
		11		mg TOTAL	9.168	27.504	55.008	82.512	110.016		SVMP, PDE, LAO, CTL		14.4456	27	3.90032
				mg RET	9.168	27.504	55.008	78.5249	87.1075
		12		mg TOTAL	0.86	2.58	5.16	7.74	10.32		SVMP, PDE, LAO, CTL		1.71144	56	0.958406
				mg RET	0.86	2.58	5.16	7.74	10.32
		13		mg TOTAL	25.373	76.119	152.238	228.357	304.476		SVMP, PDE, LAO, CTL		23.7374	50	11.8687
				mg RET	24.6068	75.8682	143.137	118.333	88.6387
		14		mg TOTAL	0.236	0.708	1.416	2.124	2.832		SVMP, PDE, LAO, CTL		0.469651	50	0.234825
				mg RET	0.236	0.708	1.416	2.124	2.832
								Total	603.001					Ʃʃ =	29.3518
		8 mg BIOL antivenom immunoretained ≥ 603 μg B. rhombeatus venom proteins (≥ 75.38 mg venom/ g antivenom)
		Mean AV concentration = 59.26 mg/mL (592.6 mg/vial); Maximal binding capacity per vial: ≥ 44.67 mg B. rhombeatus venom proteins.
		Mave Brh Toxin: 29.4 kDa (calculated from Mora-Obando et al. J. Proteomics 229 (2020) 103945 and this work)
		44.67 mg = 1.52 x 10-6 moles venom proteins
		Mave F(ab')2: 110 kDa
		1 Ag-binding site occupied: (1.52 x 10-6 moles) x 110 g/mol = 167.13 mg F(ab')2 BIOL/vial
		(167.13/592.6) x 100 = 28.20% Brh toxin-binding F(ab')2
		2 Ag-binding sites occupied: (0.76 x 10-6 moles) x 110 g/mol= 83.60 mg F(ab')2 BIOL/vial
		(83.20/592.6) x 100 = 14.11% Brh toxin-binding F(ab')2
