# Supplementary material for: Antivenomics and in vivo preclinical efficacy of six Latin American antivenoms towards south-western Colombian Bothrops asper lineage venoms
Source: PLoS Negl Trop Dis. 2021 Feb 1;15(2):e0009073. doi: 10.1371/journal.pntd.0009073 (PMC7877754; doi:10.1371/journal.pntd.0009073)
Supplement: S15 Table — Maximal binding for each RP-HPLC fraction is highlighted in yellow background. Green background, amount (in μg) of toxin family proteins immunoretained in the affinity columns. (XLSX) [file pntd.0009073.s018.xlsx]

## Sheet: S15 Table
		S15 Table. Concentration-dependent immunoretained (RET) B. ayerbei (Cauca) venom proteins by PROBIOL antivenom affinity column. Maximal binding for each RP-HPLC fraction is highlighted in yellow background. Green background, amount (in µg) of toxin family proteins immunoretained in the affinity columns.
					B. ayerbei total venom proteins (µg)								Calculation of the average MolMass for bound toxins [kDa]
		RP-HPLC fraction			100	300	600	900	1200		Toxin class		% of total binding	Average M [kDa]	ʃMolMass
		1		mg TOTAL	13.081	39.243	78.486	117.729	156.972		SVMPi, BPP		0.868068	3.788	0.0328824
				mg RET	0.47843	1.05737	1.75572	1.73537	1.63523
		2		mg TOTAL	3.648	10.944	21.888	32.832	43.776		SVMPi, Dis		1.17137	7.454	0.0873137
				mg RET	0.738937	1.17695	1.98846	2.36917	2.37338
		3		mg TOTAL	7.486	22.458	44.916	67.374	89.832		BPP		3.1484	5.759	0.181316
				mg RET	0.813046	2.30477	4.47558	6.36784	6.4
		4		mg TOTAL	12.875	38.625	77.25	115.875	154.5		DC-Fragment		39.3826	23.1373	9.11206
				mg RET	3.00968	20.8153	37.0389	59.0099	79.6538
		5		mg TOTAL	1.639	4.917	9.834	14.751	19.668		CRISP, SVSP, PLA2-D49		5.44687	30	1.63406
				mg RET	1.639	4.39751	9.00307	11.0166	10.5705
		6		mg TOTAL	1.175	3.525	7.05	10.575	14.1		SVSP, SVMP		0.946083	31	0.293286
				mg RET	1.175	2.55521	1.91351	1.6573	1.56588
		7		mg TOTAL	4.771	14.313	28.626	42.939	57.252		SVSP, SVMP		3.79814	32	1.2154
				mg RET	4.771	9.51023	7.68198	7.69347	7.69427
		8		mg TOTAL	0.461	1.383	2.766	4.149	5.532		SVMP, CTL		0.432078	16	0.0691325
				mg RET	0.461	0.530279	0.792859	0.873906	0.858022
		9		mg TOTAL	2.913	8.739	17.478	26.217	34.956		SVMP, CTL		2.35816	16	0.377305
				mg RET	2.913	4.76953	2.25664	2.47341	3.36379
		10		mg TOTAL	14.762	44.286	88.572	132.858	177.144		SVMP, LAO, CTL		25.241	55	13.8826
				mg RET	14.762	39.5691	49.1099	51.0516	46.4165
		11		mg TOTAL	2.965	8.895	17.79	26.685	35.58		SVMP, SVSP, PDE, CTL		4.39954	66	2.9037
				mg RET	2.72067	7.20954	8.39218	8.89836	7.88123
		12		mg TOTAL	13.048	39.144	78.288	117.432	156.576		SVMP		4.65661	50	2.3283
				mg RET	2.89434	6.15812	9.41828	9.44012	9.21215
		13		mg TOTAL	20.135	60.405	120.81	181.215	241.62		SVMP		4.84176	50	2.42088
				mg RET	4.43037	6.37535	8.92084	9.79277	10.0326
		14		mg TOTAL	1.04	3.12	6.24	9.36	12.48		SVMP, LAO, CTL		3.30937	45.5	1.50576
				mg RET	1.04	3.12	5.2671	6.69341	4.65396
								Total	202.256					Ʃʃ =	36.044
		8 mg PROBIOL antivenom immunoretained ≥ 202.26 μg B. ayerbei venom proteins (≥ 25.28 mg venom/ g antivenom)
		Mean AV concentration = 200.74 mg/mL (2007.4 mg/vial); Maximal binding capacity per vial: ≥ 50.75 mg B. ayerbei venom proteins.
		Mave Bay Toxin: 36 kDa (calculated from Mora-Obando et al. J. Proteomics 229 (2020) 103945 and this work)
		50.75 mg = 1.410 x 10-6 moles venom proteins
		Mave IgG: 160 kDa
		1 Ag-binding site occupied: (1.410 x 10-6 moles) x 160 g/mol = 225.56 mg IgG PROBIOL/vial
		(225.56/2007.4) x 100 = 11.24% Bay toxin-binding IgG
		2 Ag-binding sites occupied: (0.705 x 10-6 moles) x 160 g/mol= 112.80 mg IgG PROBIOL/vial
		(112.80/2007.4) x 100 = 5.62% Bay toxin-binding IgG
		P (mg/mL): 3.66 (36.6 mg/vial)
		36.6 mg = 1.016 x 10-6 moles Ag-binding sites (1/molecule)= 0.508 x 10-6 moles IgG molecules = 81.33 mg
		(81.33/2007.4) x 100 = 4.05% toxin-neutralising IgG
		(4.05/11.24) x 100 = 36.04% of Bay toxin-binding IgG molecules
