# Supplementary material for: Antivenomics and in vivo preclinical efficacy of six Latin American antivenoms towards south-western Colombian Bothrops asper lineage venoms
Source: PLoS Negl Trop Dis. 2021 Feb 1;15(2):e0009073. doi: 10.1371/journal.pntd.0009073 (PMC7877754; doi:10.1371/journal.pntd.0009073)
Supplement: S16 Table — Maximal binding for each RP-HPLC fraction is highlighted in yellow background. Green background, amount (in μg) of toxin family proteins immunoretained in the affinity columns. (XLSX) [file pntd.0009073.s019.xlsx]

## Sheet: S16 Table
		S16 Table. Concentration-dependent immunoretained (RET) B. ayerbei (Cauca) venom proteins by ICP antivenom affinity column. Maximal binding for each RP-HPLC fraction is highlighted in yellow background. Green background, amount (in µg) of toxin family proteins immunoretained in the affinity columns.
					B. ayerbei total venom proteins (µg)								Calculation of the average MolMass for bound toxins [kDa]
		RP-HPLC fraction			100	300	600	900	1200		Toxin class		% of total binding	Average M [kDa]	ʃMolMass
		1		mg TOTAL	13.244	39.732	79.464	119.196	158.928		SVMPi, BPP		0.856943	3.788	0.032461
				mg RET	0.847474	1.41818	2.13429	2.31669	1.23638
		2		mg TOTAL	4.504	13.512	27.024	40.536	54.048		SVMPi, Dis		1.4579	7.454	0.108672
				mg RET	2.02127	2.61849	3.94133	3.81184	3.37852
		3		mg TOTAL	7.257	21.771	43.542	65.313	87.084		BPP		1.52288	5.759	0.0877027
				mg RET	0.403752	1.43423	3.01481	4.11701	3.84426
		4		mg TOTAL	9.764	29.292	58.584	87.876	117.168		DC-Fragment		12.906	23.1373	2.9861
				mg RET	7.07988	12.3794	19.4863	30.5622	34.8905
		5		mg TOTAL	1.695	5.085	10.17	15.255	20.34		CRISP, SVSP, PLA2-D49		5.64142	30	1.69243
				mg RET	1.695	5.085	10.0434	13.8605	15.2512
		6		mg TOTAL	1.254	3.762	7.524	11.286	15.048		SVSP, SVMP		2.3465	31	0.727416
				mg RET	1.254	3.57631	5.91908	6.34362	6.00695
		7		mg TOTAL	6.169	18.507	37.014	55.521	74.028		SVSP, SVMP		9.85628	32	3.15401
				mg RET	6.169	18.3022	26.6458	19.542	16.811
		8		mg TOTAL	0.298	0.894	1.788	2.682	3.576		SVMP, CTL		0.492244	16	0.078759
				mg RET	0.298	0.843092	1.33075	1.16754	1.34572
		9		mg TOTAL	1.426	4.278	8.556	12.834	17.112		SVMP, CTL		1.97332	16	0.315732
				mg RET	1.25788	3.83288	5.33475	4.75967	4.27101
		10		mg TOTAL	14.336	43.008	86.016	129.024	172.032		SVMP, LAO, CTL		30.0093	55	16.5051
				mg RET	14.2426	42.5331	73.3343	76.9509	81.1283
		11		mg TOTAL	4.972	14.916	29.832	44.748	59.664		SVMP, SVSP, PDE, CTL		9.46972	66	6.25002
				mg RET	4.68678	13.3724	20.7775	22.2672	25.6008
		12		mg TOTAL	14.624	43.872	87.744	131.616	175.488		SVMP		10.4863	50	5.24317
				mg RET	13.3232	19.6078	28.3492	27.1337	31.1473
		13		mg TOTAL	18.235	54.705	109.41	164.115	218.82		SVMP		7.22144	50	3.61072
				mg RET	15.4037	14.8476	19.5227	16.8166	19.3984
		14		mg TOTAL	2.221	6.663	13.326	19.989	26.652		SVMP, LAO, CTL		5.7597	45.5	2.62066
				mg RET	2.221	6.52504	11.5388	13.403	15.571
								Total	270.344					Ʃʃ =	43.413
		8 mg ICP antivenom immunoretained ≥ 270.34 μg B. ayerbei venom proteins (≥ 33.79 mg venom/ g antivenom)
		Mean AV concentration = 59.67 mg/mL (596.7 mg/vial); Maximal binding capacity per vial: ≥ 20.16 mg B. ayerbei venom proteins.
		Mave Bay Toxin: 43.4 kDa (calculated from Mora-Obando et al. J. Proteomics 229 (2020) 103945 and this work)
		20.16 mg = 0.465 x 10-6 moles venom proteins
		Mave IgG: 160 kDa
		1 Ag-binding site occupied: (0.465 x 10-6 moles) x 160 g/mol = 74.4 mg IgG ICP/vial
		(74.4/596.7) x 100 = 12.47% Bay toxin-binding IgG
		2 Ag-binding sites occupied: (0.233 x 10-6 moles) x 160 g/mol= 37.2 mg IgG ICP/vial
		(37.2/596.7) x 100 = 6.23% Bay toxin-binding IgG
		P (mg/mL): 3.0 (30 mg/vial)
		30 mg = 0.691 x 10-6 moles Ag-binding sites (1/molecule)= 0.346 x 10-6 moles IgG molecules = 55.29 mg
		(55.29/596.7) x 100 = 9.27% toxin-neutralising IgG
		(9.27/12.47) x 100 = 74.31% of Bay toxin-binding IgG molecules
