# Supplementary material for: Antivenomics and in vivo preclinical efficacy of six Latin American antivenoms towards south-western Colombian Bothrops asper lineage venoms
Source: PLoS Negl Trop Dis. 2021 Feb 1;15(2):e0009073. doi: 10.1371/journal.pntd.0009073 (PMC7877754; doi:10.1371/journal.pntd.0009073)
Supplement: S17 Table — Maximal binding for each RP-HPLC fraction is highlighted in yellow background. Green background, amount (in μg) of toxin family proteins immunoretained in the affinity columns. (XLSX) [file pntd.0009073.s020.xlsx]

## Sheet: S17 Table
		S17 Table. Concentration-dependent immunoretained (RET) B. ayerbei (Cauca) venom proteins by INS-PERU antivenom affinity column. Maximal binding for each RP-HPLC fraction is highlighted in yellow background. Green background, amount (in µg) of toxin family proteins immunoretained in the affinity columns.
					B. ayerbei total venom proteins (µg)								Calculation of the average MolMass for bound toxins [kDa]
		RP-HPLC fraction			100	300	600	900	1200		Toxin class		% of total binding	Average M [kDa]	ʃMolMass
		1		mg TOTAL	14.119	42.357	84.714	127.071	169.428		SVMPi, BPP		0.533891	3.788	0.0202238
				mg RET	0.511562	1.07131	1.80235	2.31305	2.11181
		2		mg TOTAL	3.641	10.923	21.846	32.769	43.692		SVMPi, Dis		0.90122	7.454	0.0671769
				mg RET	1.29242	1.21377	2.82473	3.90448	3.9
		3		mg TOTAL	7.226	21.678	43.356	65.034	86.712		BPP		1.85238	5.759	0.106678
				mg RET	0.524637	1.05613	4.83762	8.02531	8
		4		mg TOTAL	10.199	30.597	61.194	91.791	122.388		DC-Fragment		14.891	23.1373	3.44539
				mg RET	10.199	30.597	44.4033	53.4494	64.5146
		5		mg TOTAL	1.648	4.944	9.888	14.832	19.776		CRISP, SVSP, PLA2-D49		4.56463	30	1.36939
				mg RET	1.648	4.944	9.888	14.41	19.776
		6		mg TOTAL	1.198	3.594	7.188	10.782	14.376		SVSP, SVMP		3.31822	31	1.02865
				mg RET	1.198	3.594	7.188	10.1232	14.376
		7		mg TOTAL	4.857	14.571	29.142	43.713	58.284		SVSP, SVMP		13.3401	32	4.26884
				mg RET	4.857	14.571	29.142	43.713	57.7954
		8		mg TOTAL	0.478	1.434	2.868	4.302	5.736		SVMP, CTL		0.992973	16	0.158876
				mg RET	0.478	1.434	2.868	4.302	0.263519
		9		mg TOTAL	2.707	8.121	16.242	24.363	32.484		SVMP, CTL		7.36755	16	1.17881
				mg RET	2.707	8.121	15.8822	24.363	31.9195
		10		mg TOTAL	14.506	43.518	87.036	130.554	174.072		SVMP, LAO, CTL		16.3139	55	8.97264
				mg RET	14.506	43.518	65.7752	70.6791	67.7186
		11		mg TOTAL	2.87	8.61	17.22	25.83	34.44		SVMP, SVSP, PDE, CTL		2.35436	66	1.55388
				mg RET	2.62121	8.54249	10.2001	9.48829	6.43443
		12		mg TOTAL	14.023	42.069	84.138	126.207	168.276		SVMP		14.7921	50	7.39606
				mg RET	13.3741	41.9054	60.7438	64.0861	53.2296
		13		mg TOTAL	21.736	65.208	130.416	195.624	260.832		SVMP		16.7341	50	8.36707
				mg RET	20.3669	64.7933	72.4998	54.7129	32.8101
		14		mg TOTAL	0.793	2.379	4.758	7.137	9.516		SVMP, LAO, CTL		2.04344	45.5	0.929763
				mg RET	0.639565	2.36551	4.48769	6.80565	8.85307
								Total	433.245					Ʃʃ =	38.8634
		8 mg INS-PERU antivenom immunoretained ≥ 433.24 μg B. ayerbei venom proteins (≥ 54.16 mg venom/ g antivenom)
		Mean AV concentration = 59.12 mg/mL (591.2 mg/vial); Maximal binding capacity per vial: ≥ 32.02 mg B. ayerbei venom proteins.
		Mave Bay Toxin: 38.9 kDa (calculated from Mora-Obando et al. J. Proteomics 229 (2020) 103945 and this work)
		32.02 mg = 0.823 x 10-6 moles venom proteins
		Mave IgG: 160 kDa
		1 Ag-binding site occupied: (0.823 x 10-6 moles) x 160 g/mol = 131.70 mg IgG INS-PERU/vial
		(131.70/591.2) x 100 = 22.28% Bay toxin-binding IgG
		2 Ag-binding sites occupied: (0.412 x 10-6 moles) x 160 g/mol= 65.92 mg IgG INS-PERU/vial
		(65.92/591.2) x 100 = 11.15% Bay toxin-binding IgG
