# Supplementary material for: Antivenomics and in vivo preclinical efficacy of six Latin American antivenoms towards south-western Colombian Bothrops asper lineage venoms
Source: PLoS Negl Trop Dis. 2021 Feb 1;15(2):e0009073. doi: 10.1371/journal.pntd.0009073 (PMC7877754; doi:10.1371/journal.pntd.0009073)
Supplement: S18 Table — Maximal binding for each RP-HPLC fraction is highlighted in yellow background. Green background, amount (in μg) of toxin family proteins immunoretained in the affinity columns. (XLSX) [file pntd.0009073.s021.xlsx]

## Sheet: S18 Table
		S18 Table. Concentration-dependent immunoretained (RET) B. ayerbei (Cauca) venom proteins by UCV antivenom affinity column. Maximal binding for each RP-HPLC fraction is highlighted in yellow background. Green background, amount (in µg) of toxin family proteins immunoretained in the affinity columns.
					B. ayerbei total venom proteins (µg)								Calculation of the average MolMass for bound toxins [kDa]
		RP-HPLC fraction			100	300	600	900	1200		Toxin class		% of total binding	Average M [kDa]	ʃMolMass							Fracciones	100	300	600	900	1200
		1		mg TOTAL	13.725	41.175	82.35	123.525	164.7		SVMPi, BPP		1.18737	3.788	0.0449777							1	13.725	41.175	82.35	123.525	164.7
				mg RET	0.97087	3.46546	4.06972	4.07785	3.87494													2	4.288	12.864	25.728	38.592	51.456
		2		mg TOTAL	4.288	12.864	25.728	38.592	51.456		SVMPi, Dis		2.58253	7.454	0.192502							VenFinal-NR	2.73233	6.41303	8.10338	8.85164	8.76569
				mg RET	2.73233	6.41303	8.10338	8.85164	8.76569													VenFinal-NR	0.409211	1.13163	5.17379	6.93789	6.9
		3		mg TOTAL	7.409	22.227	44.454	66.681	88.908		BPP		2.02418	5.759	0.116573							4	7.342	22.026	44.052	66.078	88.104
				mg RET	0.409211	1.13163	5.17379	6.93789	6.9													5	1.631	4.893	9.786	14.679	19.572
		4		mg TOTAL	7.342	22.026	44.052	66.078	88.104		DC-Fragment		9.83051	23.1373	2.27452							VenFinal-NR	1.631	4.893	9.786	14.174	17.5931
				mg RET	7.342	19.4069	23.4835	28.814	33.6941													VenFinal-NR	1.534	4.602	9.204	10.5725	7.37312
		5		mg TOTAL	1.631	4.893	9.786	14.679	19.572		CRISP, SVSP, PLA2-D49		5.13293	30	1.53988							7	6.2	18.6	37.2	55.8	74.4
				mg RET	1.631	4.893	9.786	14.174	17.5931													8	0.355	1.065	2.13	3.195	4.26
		6		mg TOTAL	1.534	4.602	9.204	13.806	18.408		SVSP, SVMP		3.0846	31	0.956226							VenFinal-NR	0.355	1.065	2.13	2.54667	2.6854
				mg RET	1.534	4.602	9.204	10.5725	7.37312													VenFinal-NR	1.35108	4.1097	7.64192	9.09102	8.31809
		7		mg TOTAL	6.2	18.6	37.2	55.8	74.4		SVSP, SVMP		11.6468	32	3.72698							10	14.806	44.418	88.836	133.254	177.672
				mg RET	6.2	18.6	33.944	39.9195	34.6348													11	5.577	16.731	33.462	50.193	66.924
		8		mg TOTAL	0.355	1.065	2.13	3.195	4.26		SVMP, CTL		0.783487	16	0.125358							VenFinal-NR	5.27702	15.821	22.5025	26.5601	27.1562
				mg RET	0.355	1.065	2.13	2.54667	2.6854													VenFinal-NR	13.6541	35.9104	39.2053	41.6575	41.274
		9		mg TOTAL	1.512	4.536	9.072	13.608	18.144		SVMP, CTL		2.65238	16	0.42438							13	18.5	55.5	111	166.5	222
				mg RET	1.35108	4.1097	7.64192	9.09102	8.31809													14	3.044	9.132	18.264	27.396	36.528
		10		mg TOTAL	14.806	44.418	88.836	133.254	177.672		SVMP, LAO, CTL		21.8802	55	12.0341							VenFinal-NR	2.93073	9.132	18.264	26.3582	33.5837
				mg RET	14.806	44.0831	71.691	74.5855	74.9943
		11		mg TOTAL	5.577	16.731	33.462	50.193	66.924		SVMP, SVSP, PDE, CTL		7.92305	66	5.22921
				mg RET	5.27702	15.821	22.5025	26.5601	27.1562
		12		mg TOTAL	14.076	42.228	84.456	126.684	168.912		SVMP		12.1539	50	6.07695
				mg RET	13.6541	35.9104	39.2053	41.6575	41.274
		13		mg TOTAL	18.5	55.5	111	166.5	222		SVMP		9.31975	50	4.65987
				mg RET	17.7172	42.936	31.9434	27.047	20.9642
		14		mg TOTAL	3.044	9.132	18.264	27.396	36.528		SVMP, LAO, CTL		9.79832	45.5	4.45824
				mg RET	2.93073	9.132	18.264	26.3582	33.5837
								Total	342.75					Ʃʃ =	41.8598
		8 mg UCV antivenom immunoretained ≥ 342.75 μg B. ayerbei venom proteins (≥ 42.84 mg venom/ g antivenom)
		Mean AV concentration = 41.9 mg/mL (419 mg/vial); Maximal binding capacity per vial: ≥ 17.95 mg B. ayerbei venom proteins.
		Mave Bay Toxin: 41.9 kDa (calculated from Mora-Obando et al. J. Proteomics 229 (2020) 103945 and this work)
		17.95 mg = 0.43 x 10-6 moles venom proteins
		Mave F(ab')2: 110 kDa
		1 Ag-binding site occupied: (0.43 x 10-6 moles) x 110 g/mol = 47.12 mg F(ab')2 UCV/vial
		(47.12/419) x 100 = 11.25% Bay toxin-binding F(ab')2
		2 Ag-binding sites occupied: (0.215 x 10-6 moles) x 110 g/mol= 23.65 mg F(ab')2 UCV/vial
		(23.65/419) x 100 = 5.64% Bay toxin-binding F(ab')2
