# Supplementary material for: Antivenomics and in vivo preclinical efficacy of six Latin American antivenoms towards south-western Colombian Bothrops asper lineage venoms
Source: PLoS Negl Trop Dis. 2021 Feb 1;15(2):e0009073. doi: 10.1371/journal.pntd.0009073 (PMC7877754; doi:10.1371/journal.pntd.0009073)
Supplement: S19 Table — Maximal binding for each RP-HPLC fraction is highlighted in yellow background. Green background, amount (in μg) of toxin family proteins immunoretained in the affinity columns. (XLSX) [file pntd.0009073.s022.xlsx]

## Sheet: S19 Table
		S19 Table. Concentration-dependent immunoretained (RET) B. ayerbei (Cauca) venom proteins by BIOL antivenom affinity column. Maximal binding for each RP-HPLC fraction is highlighted in yellow background. Green background, amount (in µg) of toxin family proteins immunoretained in the affinity columns.
					B. ayerbei total venom proteins (µg)								Calculation of the average MolMass for bound toxins [kDa]
		RP-HPLC fraction			100	300	600	900	1200		Toxin class		% of total binding	Average M [kDa]	ʃMolMass
		1		mg TOTAL	13.29	39.87	79.74	119.61	159.48		SVMPi, BPP		0.921231	3.788	0.0348962
				mg RET	0.635093	2.35256	4.01231	3.87894	3.7016
		2		mg TOTAL	4.245	12.735	25.47	38.205	50.94		SVMPi, Dis		1.7211	7.454	0.128291
				mg RET	1.89097	5.08641	6.98078	7.09919	7.49604
		3		mg TOTAL	6.432	19.296	38.592	57.888	77.184		BPP		1.18937	5.759	0.0684957
				mg RET	0.460182	1.08023	3.76372	5.18015	5.2
		4		mg TOTAL	9.81	29.43	58.86	88.29	117.72		DC-Fragment		17.0669	23.1373	3.94882
				mg RET	9.81	29.43	51.4763	65.1176	74.3328
		5		mg TOTAL	1.611	4.833	9.666	14.499	19.332		CRISP, SVSP, PLA2-D49		4.16835	30	1.25051
				mg RET	1.611	4.833	9.666	13.9273	18.1547
		6		mg TOTAL	1.361	4.083	8.166	12.249	16.332		SVSP, SVMP		2.50639	31	0.776982
				mg RET	1.361	4.083	8.166	10.0873	10.9163
		7		mg TOTAL	5.09	15.27	30.54	45.81	61.08		SVSP, SVMP		8.4243	32	2.69577
				mg RET	5.09	15.27	29.8955	36.691	28.679
		8		mg TOTAL	0.318	0.954	1.908	2.862	3.816		SVMP, CTL		0.590918	16	0.0945469
				mg RET	0.318	0.875106	1.57873	2.38136	2.57367
		9		mg TOTAL	1.336	4.008	8.016	12.024	16.032		SVMP, CTL		2.00368	16	0.320588
				mg RET	1.336	3.59433	6.34195	8.72677	8.1907
		10		mg TOTAL	14.319	42.957	85.914	128.871	171.828		SVMP, LAO, CTL		26.6162	55	14.6389
				mg RET	14.319	42.7635	85.0219	115.924	113.384
		11		mg TOTAL	4.898	14.694	29.388	44.082	58.776		SVMP, SVSP, PDE, CTL		5.63727	66	3.7206
				mg RET	4.58506	13.7292	23.5105	24.5525	17.6474
		12		mg TOTAL	15.378	46.134	92.268	138.402	184.536		SVMP		13.0097	50	6.50484
				mg RET	15.0773	43.9416	56.6621	38.9743	13.3168
		13		mg TOTAL	19.436	58.308	116.616	174.924	233.232		SVMP		9.85374	50	4.92687
				mg RET	18.927	54.2621	42.9168	23.2433	0.344294
		14		mg TOTAL	2.476	7.428	14.856	22.284	29.712		SVMP, LAO, CTL		6.29087	45.5	2.86235
				mg RET	2.36326	7.32211	14.6052	21.1663	27.3991
								Total	435.538					Ʃʃ =	41.9725
		8 mg BIOL antivenom immunoretained ≥ 435.54 μg B. ayerbei venom proteins (≥ 54.44 mg venom/ g antivenom)
		Mean AV concentration = 59.26 mg/mL (592.6 mg/vial); Maximal binding capacity per vial: ≥ 32.26 mg B. ayerbei venom proteins.
		Mave Bay Toxin: 42 kDa (calculated from Mora-Obando et al. J. Proteomics 229 (2020) 103945 and this work)
		32.26 mg = 0.768 x 10-6 moles venom proteins
		Mave F(ab')2: 110 kDa
		1 Ag-binding site occupied: (0.768 x 10-6 moles) x 110 g/mol = 84.49 mg F(ab')2 BIOL/vial
		(84.52/592.6) x 100 = 14.26% Bay toxin-binding F(ab')2
		2 Ag-binding sites occupied: (0.384 x 10-6 moles) x 110 g/mol= 42.24 mg F(ab')2 BIOL/vial
		(42.24/592.6) x 100 = 7.13% Bay toxin-binding F(ab')2
