# Supplementary material for: Antivenomics and in vivo preclinical efficacy of six Latin American antivenoms towards south-western Colombian Bothrops asper lineage venoms
Source: PLoS Negl Trop Dis. 2021 Feb 1;15(2):e0009073. doi: 10.1371/journal.pntd.0009073 (PMC7877754; doi:10.1371/journal.pntd.0009073)
Supplement: S20 Table — (XLSX) [file pntd.0009073.s023.xlsx]

## Sheet: S20 Table
		S20 Table. Neutralization of biological activities of south-western Colombian B. asper lineage venoms by polyvalente antivenoms (values adjusted according to protein concentration per vial)
		Venom	Activity	Challenge dose1 [µgV]	ED50/ED2 of activities neutralized by polyvalent antivenoms
					INS-COL		PROBIOL		ICP
					[mg V/mL AV]	[mg V/g AV]	[mg V/mL AV]	[mg V/g AV]	[mg V/mL AV]	[mg V/g AV]
		B. asper sensu stricto	Lethality	403.6	4.0 (2.7-6.0)	71.7 (48.4-107.5)	2.9 (1.7-4.6)	14.4 (8.5-22.9)	2.9 (2.2-3.7)	48.6 (36.9-62)
			Potency		2.99	53.6	2.15	10.7	2.17	36.4
			Hemorrhage	14.4	10.6 ± 0.96	190 ± 17.2	9.0 ± 0.86	44.8 ± 4.3	5.7 ± 0.55	95.5 ± 9.2
			Coagulation	0.74	8.3 ± 0.05	148.7 ± 0.9	4.6 ± 0.003	22.9 ± 0.01	6.7 ± 0.04	112.3 ± 0.7
			Defibrinogenation	4	3.2	57.1	2.9	14.3	1.7	28.6
			Myotoxicity	50	4.4 ± 1.2	78.9 ± 21.5	5.9 ± 0.5	29.4 ± 2.5	2.8 ± 0.5	46.9 ± 8.4
			Edematogenic	5	1.7 ± 0.2	30.5 ± 3.6	N.N	N.N	1.1 ± 0.2	18.4 ± 3.4
			Proteolytic	12.5	2.8 ± 0.06	50.2 ± 1.1	3.6 ± 0.3	17.9 ± 1.5	1.7 ± 0.3	28.5 ± 5
			Hemolytic	5.1	1.3 ± 0.1	23.3 ± 1.8	N.N		1.5 ± 0.02	25.1 ± 0.3
		B. rhombeatus	Lethality	219.6	4.5 (4.0-5.0)	80.6 (71.7-89.6)	3.2 (1.7-5.7)	15.9 (8.5-28.4)	3.3 (2.2-4.9)	55.3 (36.9-82.1)
			Potency		3.35	60.0	2.37	11.8	2.49	41.8
			Hemorrhage	35.5	6.5 ± 0.68	116.5 ± 12.2	8.7 ± 1.78	43.3 ± 8.9	8.1 ± 0.55	135.7 ± 9.2
			Coagulation	0.42	7.7 ± 0.14	138 ± 2.5	4.1 ± 0.003	20.4 ± 0.01	7.9 ± 0.05	132.4 ± 0.8
			Defibrinogenation	6	1.6	28.6	2.9	14.3	1.7	28.6
			Myotoxicity	50	7.1 ± 1.3	127.2 ± 23.3	6.0 ± 2.1	29.9 ± 10.5	6.6 ± 3.3	110.6 ± 55.3
			Edematogenic	5	1.2 ± 0.1	21.5 ± 1.8	N.N	N.N	0.8 ± 0.2	13.4 ± 3.4
			Proteolytic	12.5	2.4 ± 0.04	43 ± 0.7	2.5 ± 0.1	12.5 ± 0.5	1.3 ± 0.03	21.8 ± 0.5
			Hemolytic	5.1	1.3 ± 0.03	23.3 ± 0.5	N.N	N.N	1.4 ± 0.03	23.5 ± 0.5
		B. ayerbei	Lethality	200.4	4.5 (3.9-5.3)	80.6 (69.9-94.9)	4.9 (2.0-6.9)	24.4 (10-34.4)	4.0 (3.8-4.7)	67 (63.7-78.7)
			Potency		3.41	61.1	3.66	18.2	3.0	50.4
			Hemorrhage	2.4	5.7 ± 0.54	102.9 ± 9.7	7.6 ± 1.12	37.9 ± 5.6	3.8 ± 0.95	63.7 ± 15.9
			Coagulation	1.92	6.7 ± 0.05	120.1 ± 0.9	4.4 ± 0.003	21.9 ± 0.01	5.5 ± 0.01	92.2 ± 0.2
			Defibrinogenation	6	0.8	14.3	1.4	7.1	0.9	14.3
			Myotoxicity	50	3.5 ± 1.1	62.7 ± 19.7	4.7 ± 2.7	23.4 ± 13.5	4.1 ± 0.7	68.7 ± 12.7
			Edematogenic	5	1.2 ± 0.5	21.5 ± 9.0	N.N	N.N	1.7 ± 0.5	28.5 ± 8.4
			Proteolytic	12.5	1.9 ± 0.4	34.1 ± 7.2	2.8 ± 0.2	13.9 ± 1.0	1.1 ± 0.02	18.4 ± 0.3
			Hemolytic	5.1	N.D	N.D	N.D	N.D	N.D	N.D
		Polyvalent antivenoms manufactured by Instituto Nacional de Salud, Colombia (INS-COL); Laboratorios Probiol, Colombia (PROBIOL); Instituto Clodomiro Picado, Costa Rica (ICP).
		1 Table 2 describes the reference doses and the number of doses used to calculate the challenge dose. 2Neutralization of lethality, hemorrhage, myotoxicity, edematogenic, proteolytic and hemolytic activities are expressed as ED50 and as ED for coagulation and defibrinogenation activities (see Materials and Methods section for details).
		N.D: non-determined. N.N: the effect was not neutralized to 50% even with the highest antivenom/venom ratio.
